# Supplementary material for: Investigating the impact of microcalcification size and volume on collagenous matrix and tissue mechanics using a tissue-engineered atherosclerotic cap model
Source: Front Cardiovasc Med. 2025 Aug 20;12:1629285. doi: 10.3389/fcvm.2025.1629285 (PMC12405381; doi:10.3389/fcvm.2025.1629285)
Supplement: Supplementary file 1 [file Datasheet1.xlsx]

## Sheet: Figure 1 data
Diameter of small HA and mixed HA particles obtained from imageJ analysis (Fig. 1D)
	Small	Mixed
	2.02669	3.85222
	3.08854	2.67476
	2.91201	0.363891
	5.13481	2.54799
	1.456	11.4528
	3.00157	7.40616
	0.962766	6.32557
	2.772	11.6307
	3.47222	7.0581
	1.62776	5.29978
	3.63996	36.9287
	4.73193	3.92037
	2.88918	4.93748
	4.21356	26.7752
	0.51462	2.95713
	0.727783	26.3588
	2.12243	1.89151
	3.69413	4.92405
	4.22924	4.64709
	1.4098	4.19781
	2.02669	1.02924
	1.50079	4.06952
	0.891348	3.17313
	2.41457	7.82374
	3.10991	8.42704
	1.36202	4.51704
	1.70718	3.1522
	3.25572	2.64989
	2.772	2.97943
	4.88342	5.83526
	0.363891	5.10883
	0.51462	2.67476
	3.1522	6.03614
	3.7298	10.3849
	3.41454	0.51462
	4.96423	5.75529
	0.630278	1.54427
	5.0698	1.456
	5.05673	3.27599
	0.962766	8.48973
	2.24374	6.25177
	3.19393	10.0544
	2.93465	4.06952
	3.08854	3.04537
	4.39822	0.962766
	3.08854	5.80112
	1.92619	2.0591
	0.51462	2.74802
	2.12243	5.18613
	3.06703	9.30855
	1.54427	6.01417
	4.10193	7.23422
	3.37553	4.50236
	2.27306	4.38299
	3.4531	4.21356
	2.0591	3.08854
	0.363891	4.80138
	0.962766	5.05673
	3.97071	1.15128
	2.93465	1.20742
	5.41116	4.15023
	2.18393	0.363891
	4.22924	11.0585
	1.89151	5.32471
	2.46881	7.57419
	3.39509	8.3003
	2.52187	0.363891
	3.81752	4.02042
	2.44184	2.49548
	3.47222	1.4098
	3.27599	5.34964
	0.51462	4.95087
	2.27306	25.0574
	2.6994	7.2525
	5.23694	0.363891
	3.06703	2.84298
	4.05322	6.54178
	2.95713	11.7441
	3.78268	6.46021
	4.54626	3.23532
	3.08854	2.93465
	4.5608	14.0456
	2.95713	0.727783
	5.00408	1.02924
	5.5918	6.38806
	1.66794	3.21479
	2.24374	7.60907
	3.29614	5.34964
	3.52896	3.17313
	3.23532	4.58974
	2.1534	7.07684
	5.57995	8.75858
	4.75983	11.4817
	4.22924	9.43577
	3.37553	12.9359
	1.31251	9.15789
	1.15128	1.15128
	5.41116	1.66794
	3.92037	0.813686
	2.12243	6.11244
	1.09226	1.85617
	1.15128	0.363891
	4.13424	1.4098
	2.67476	1.96026
	5.39891	1.99375
	4.54626	0.51462
	4.02042	2.12243
	3.81752	5.28727
	2.09101	6.16647
	1.50079	0.630278
	5.14769	5.43558
	3.83483	1.85617
	4.02042	5.38664
	4.70387	9.32276
	2.93465	1.09226
	2.772	4.82888
	3.1522	4.71792
	3.51015	4.19781
	0.727783	5.24957
	1.31251	2.0591
	2.02669	4.48763
	1.31251	7.26163
	1.31251	0.727783
	2.79579	2.21404
	5.49615	34.3101
	2.88918	6.34647
	2.0591	1.89151
	0.363891	0.813686
	0.630278	9.60283
	2.72382	1.66794
	1.96026	12.6772
	0.363891	2.57384
	5.17335	1.15128
	2.44184	5.52018
	2.93465	3.86937
	2.95713	9.11441
	2.09101	6.82916
	2.79579	5.99211
	3.23532	0.630278
	4.77372	1.96026
	2.02669	0.630278
	4.96423	1.70718
	3.97071	1.50079
	2.09101	14.0078
	4.75983	0.891348
	5.56807	2.93465
	3.31617	14.9769
	2.72382	5.19888
	3.65811	34.393
	5.24957	2.97943
	3.85222	11.7102
	5.60363	1.4098
	1.31251	1.09226
	1.89151	1.50079
	1.58657	1.20742
	4.27595	4.10193
	1.20742	1.70718
	5.34964	2.57384
	0.630278	19.2779
	3.37553	0.51462
	2.93465	7.41509
	3.23532	0.962766
	2.387	2.24374
	3.51015	1.62776
	2.67476	2.52187
	4.21356	0.630278
	0.363891	0.363891
	5.39891	1.20742
	5.34964	0.813686
	5.45989	5.69736
	3.86937	3.86937
	2.6994	2.57384
	1.456	0.363891
	4.64709	3.954
	0.630278	0.363891
	4.10193	6.3045
	5.37433	5.50818
	4.77372	1.456
	4.26044	0.363891
	3.25572	3.69413
	0.363891	1.70718
	2.6994	1.62776
	2.88918	2.44184
	2.57384	11.9399
	0.51462	3.37553
	3.35586	1.36202
	4.19781	2.21404
	5.05673	6.96357
	2.6994	4.97755
	3.37553	2.44184
	3.58498	3.23532
	2.97943	1.58657
	2.72382	0.727783
	3.35586	3.37553
	2.72382	7.41509
	2.09101	4.16615
	4.92405	2.09101
	1.20742	0.51462
	2.88918	1.78305
	1.99375	1.92619
	0.727783	4.10193
	4.22924	5.37433
	0.962766	4.71792
	1.26106	3.31617
	4.48763	4.02042
	2.24374	6.60222
	2.57384	5.27473
	4.08576	5.85791
	1.31251	9.17234
	4.77372	5.19888
	3.43387	3.35586
	1.99375	0.363891
	2.52187	4.15023
	0.51462	0.727783
	3.06703	0.962766
	4.77372	1.92619
	4.05322	2.52187
	0.363891	2.52187
	2.62479	8.80382
	2.387	6.12326
	4.85623	4.60415
	3.52896	2.97943
	5.01729	6.35689
	4.99083	7.02048
	4.92405	5.41116
	4.77372	1.36202
	3.62173	6.06896
	3.954	23.0526
	3.71201	2.84298
	1.456	3.37553
	2.84298	23.0497
	1.20742	0.891348
	3.29614	43.6504
	3.7298	3.49124
	2.74802	2.57384
	0.813686	5.23694
	3.06703	7.96639
	2.24374	0.363891
	0.363891	2.772
	5.19888	1.78305
	4.67563	4.11804
	3.23532	1.456
	1.15128	0.51462
	0.51462	0.891348
	4.41325	4.19781
	5.63896	1.58657
	1.66794	1.456
	4.81515	17.0689
	2.41457	2.302
	2.72382	6.16647
	1.15128	0.363891
	4.39822	1.4098
	1.85617	2.81937
	3.43387	7.07684
	4.33744	7.32526
	1.70718	1.26106
	3.4531	2.0591
	1.02924	0.51462
	5.26217	8.3481
	0.51462	4.27595
	2.46881	6.77065
	4.24487	0.51462
	1.456	1.02924
	3.83483	3.02355
	0.891348	6.35689
	5.03047	7.59165
	5.09585	1.02924
	3.54785	3.54785
	0.363891	2.302
	3.35586	2.35882
	4.38299	6.11244
	3.29614	0.363891
	3.74751	0.363891
	3.86937	3.1522
	0.363891	0.962766
	0.51462	9.97503
	3.85222	9.04873
	1.66794	5.63896
	1.99375	1.36202
	0.727783	0.51462
	2.97943	0.363891
	0.813686	1.85617
	0.630278	3.08854
	4.22924	1.456
	2.81937	3.80014
	2.41457	0.363891
	0.363891	1.70718
	1.62776	1.20742
	1.50079	0.891348
	2.72382	1.89151
	3.49124	8.52087
	1.81981	5.81252
	1.81981	6.32557
	1.85617	0.51462
	3.63996	6.71172
	0.630278	7.16987
	4.18201	6.40876
	1.81981	3.02355
	0.630278	0.630278
	5.42338	5.62721
	2.62479	7.47742
	4.45803	8.49753
	3.4531	1.4098
	5.05673	0.363891
	0.363891	3.31617
	0.363891	7.84909
	3.35586	0.363891
	3.23532	0.727783
	4.26044	6.5215
	2.54799	4.50236
	3.54785	0.813686
	2.44184	10.1462
	4.50236	6.86784
	4.88342	8.38766
	2.0591	2.84298
	1.85617	10.4041
	2.95713	1.78305
	4.21356	0.51462
	1.70718	1.02924
	3.93722	3.88644
	5.08284	9.32986
	5.31226	8.49753
	5.09585	1.99375
	2.33059	3.62173
	3.93722	1.78305
	3.63996	7.52156
	2.91201	6.14495
	3.00157	3.98735
	1.85617	5.50818
	0.51462	3.51015
	2.21404	0.813686
	4.68977	9.35827
	2.1534	1.99375
	3.85222	7.35232
	0.51462	1.02924
	2.93465	12.8743
	0.363891	3.54785
	4.3068	0.51462
	2.44184	2.72382
	4.3068	16.5607
	3.19393	2.86617
	1.36202	2.41457
	4.64709	3.83483
	3.86937	5.24957
	4.75983	7.72145
	1.92619	2.1534
	1.54427	6.63224
	2.1534	2.09101
	2.84298	13.374
	1.70718	4.99083
	2.59944	2.57384
	4.84257	3.69413
	1.02924	9.67153
	0.51462	5.19888
	0.630278	3.954
	0.363891	6.12326
	2.02669	1.78305
	2.49548	6.19859
	0.962766	0.891348
	1.70718	9.09252
	2.86617	4.00392
	0.363891	8.55963
	5.48409	4.71792
	5.13481	1.31251
	2.09101	7.59165
	3.10991	10.2113
	1.99375	4.88342
	1.456	7.92472
	2.81937	2.93465
	2.1534	0.891348
	3.27599	1.70718
	3.69413	1.4098
	3.39509	9.30855
	2.88918	0.727783
	3.47222	0.51462
	2.59944	12.2033
	3.37553	11.8731
	3.58498	0.727783
	0.363891	10.9984
	4.82888	4.78757
	2.64989	2.91201
	3.76514	2.12243
	5.01729	5.88047
	3.49124	0.813686
	2.21404	1.74553
	5.05673	2.49548
	3.13112	5.2116
	2.52187	0.51462
	0.727783	0.363891
	4.60415	1.02924
	2.772	6.25177
	3.08854	2.93465
	3.27599	1.15128
	2.12243	1.92619
	0.51462	1.4098
	1.96026	3.63996
	1.62776	0.813686
	2.67476	7.16063
	0.630278	0.51462
	4.41325	1.66794
	1.36202	6.20927
	3.90344	1.20742
	3.76514	4.54626
	5.45989	6.23055
	2.93465	2.97943
	3.81752	7.40616
	3.31617	0.363891
	1.66794	4.67563
	5.10883	1.70718
	0.51462	1.31251
	0.51462	4.91059
	4.53167	4.35268
	0.813686	2.18393
	4.45803	1.15128
	1.89151	11.5679
	1.36202	5.37433
	2.91201	0.813686
	3.71201	3.954
	4.19781	0.630278
	2.44184	14.4272
	2.62479	2.772
	4.18201	5.03047
	4.78757	1.20742
	4.66145	2.387
	2.86617	0.51462
	0.813686	5.52018
	5.04361	0.813686
	3.35586	3.10991
	3.00157	6.07986
	1.456	1.74553
	3.35586	6.21992
	4.80138	6.77065
	3.4531	3.92037
	5.2116	1.58657
	0.363891	1.15128
	1.02924	4.15023
	2.1534	2.0591
	1.15128	2.57384
	2.44184	0.51462
	2.46881	2.772
	0.962766	4.39822
	1.85617	5.92533
	1.26106	5.68573
	3.63996	0.727783
	2.64989	3.33607
	3.74751	3.4531
	4.42822	1.02924
	1.456	3.4531
	2.57384	14.2563
	4.10193	9.27291
	3.86937	1.81981
	0.727783	2.88918
	4.51704	2.0591
	0.813686	2.62479
	4.05322	2.74802
	3.52896	0.363891
	3.76514	52.9282
	3.7298	4.70387
	4.53167	0.363891
	3.13112	2.35882
	1.31251	0.363891
	2.24374	1.89151
	4.48763	5.14769
	5.31226	1.99375
	1.92619	1.09226
	3.52896	3.56646
	5.09585	0.727783
	2.09101	9.4638
	3.58498	0.727783
	2.6994	5.63896
	2.64989	7.68707
	2.387	1.62776
	4.63282	5.94775
	2.18393	0.51462
	2.81937	3.85222
	4.03685	0.813686
	2.0591	5.48409
	2.24374	8.68258
	3.65811	2.95713
	4.03685	6.05804
	3.37553	1.92619
	1.02924	5.05673
	3.39509	2.35882
	1.89151	0.51462
	2.09101	2.02669
	4.16615	5.17335
	3.74751	0.363891
	2.49548	1.58657
	2.54799	0.727783
	4.58974	2.72382
	4.18201	5.65069
	1.09226	5.22429
	1.26106	2.57384
	4.15023	0.727783
	5.43558	3.83483
	4.33744	0.51462
	2.772	1.89151
	2.27306	0.363891
	2.12243	3.37553
	4.45803	9.96174
	2.93465	5.10883
	4.88342	9.04873
	3.67616	2.09101
	2.46881	3.97071
	2.46881	6.57207
	1.456	6.21992
	1.74553	2.6994
	2.1534	10.3017
	2.88918	10.0346
	0.363891	6.65218
	4.15023	0.891348
	1.36202	1.81981
	1.96026	1.31251
	3.10991	8.65968
	2.21404	0.813686
	2.72382	4.50236
	5.33725	3.78268
	1.31251	0.51462
	4.02042	0.363891
	2.91201	16.8187
	3.19393	3.83483
	2.35882	0.363891
	0.962766	2.95713
	3.43387	3.4531
	2.46881	5.54424
	0.51462	4.70387
	5.34964	1.09226
	0.891348	5.91415
	0.962766	1.15128
	0.891348	3.88644
	3.78268	2.79579
	0.891348	0.630278
	2.95713	1.26106
	1.20742	44.7356
	3.90344	6.24117
	3.80014	1.15128
	1.85617	0.51462
	1.36202	7.95807
	2.86617	2.1534
	1.4098	4.66145
	3.43387	4.06952
	1.456	0.363891
	3.90344	2.6994
	2.41457	6.84853
	1.92619	20.84
	0.891348	9.17234
	2.54799	4.24487
	3.69413	0.51462
	5.13481	0.363891
	3.51015	3.39509
	1.456	5.91415
	1.4098	1.456
	3.88644	6.69196
	2.57384	5.09585
	0.891348	3.04537
	0.962766	7.41509
	0.813686	2.57384
	2.772	0.363891
	2.86617	5.44775
	4.21356	0.727783
	3.39509	8.99737
	0.630278	2.52187
	4.47285	1.09226
	1.20742	11.142
	4.18201	0.727783
	1.26106	1.96026
	3.98735	6.82916
	5.09585	3.08854
	4.92405	44.2218
	4.77372	7.4596
	2.21404	6.28346
	2.93465	0.51462
	4.44315	1.26106
	2.67476	1.36202
	4.85623	6.17719
	3.31617	0.363891
	3.4531	1.20742
	2.59944	6.5215
	5.37433	8.71303
	4.75983	8.35603
	1.31251	10.8039
	0.962766	6.65218
	3.78268	7.81528
	1.20742	2.81937
	1.96026	4.33744
	3.43387	1.96026
	4.05322	6.38806
	2.95713	6.53165
	2.6994	11.7385
	4.84257	18.2215
	3.62173	10.0148
	4.66145	7.44183
	3.17313	1.50079
	1.99375	2.91201
	1.31251	0.630278
	1.70718	3.93722
	2.97943	7.9747
	2.54799	6.46021
	3.52896	1.58657
	3.62173	0.891348
	4.02042	0.363891
	4.15023	12.279
	3.19393	10.0807
	0.630278	9.16512
	0.51462	1.31251
	5.56807	5.53217
	3.56646	2.97943
	2.59944	2.95713
	2.44184	2.64989
	0.813686	0.813686
	4.21356	2.24374
	3.47222	4.35268
	4.42822	8.35603
	2.86617	6.0471
	3.63996	0.51462
	4.6185	0.630278
	5.24957	21.6691
	1.26106	0.630278
	4.41325	2.24374
	3.90344	0.363891
	1.50079	5.74377
	4.53167	7.22506
	0.363891	5.10883
	2.57384	2.41457
	3.04537	0.363891
	0.813686	4.33744
	3.62173	2.24374
	2.74802	3.39509
	2.88918	4.38299
	1.58657	0.630278
	0.51462	3.67616
	2.24374	1.50079
	3.58498	5.472
	3.62173	0.727783
	0.727783	1.89151
	2.95713	1.58657
	5.1219	1.09226
	3.80014	0.813686
	4.50236	0.727783
	4.03685	4.41325
	4.71792	3.7298
	4.22924	1.456
	1.62776	0.630278
	2.74802	6.1879
	4.84257	1.50079
	4.39822	3.954
	4.24487	1.09226
	2.24374	1.78305
	1.31251	2.81937
	4.75983	7.87436
	3.47222	1.09226
	1.20742	3.78268
	2.09101	2.93465
	0.51462	7.88276
	2.54799	8.72063
	2.387	0.363891
	3.17313	0.813686
	1.62776	7.12346
	0.727783	4.13424
	2.97943	1.92619
	0.630278	2.21404
	4.63282	6.44995
	5.04361	5.72056
	3.10991	0.51462
	1.456	7.35232
	4.06952	0.363891
	3.954	0.51462
	1.15128	0.51462
	5.1219	3.10991
	0.813686	2.02669
	4.26044	2.97943
	4.45803	3.06703
	3.13112	4.60415
	4.93748	3.10991
	2.86617	8.36395
	2.41457	4.26044
	0.891348	1.20742
	2.02669	5.60363
	1.89151	5.89172
	1.20742	1.31251
	0.813686	0.363891
	2.49548	2.24374
	4.36786	0.363891
	3.27599	8.99
	1.31251	1.4098
	3.35586	21.6048
	2.62479	9.61661
	2.49548	0.363891
	0.727783	0.813686
	2.41457	3.56646
	4.91059	2.46881
	4.22924	1.36202
	2.52187	0.813686
	4.99083	2.27306
	2.86617	0.363891
	3.62173	0.51462
	3.51015	2.57384
	2.12243	0.363891
	4.3068	0.363891
	3.71201	8.12284
	1.78305	3.39509
	2.93465	8.72063
	2.79579	54.2191
	5.27473	0.363891
	4.80138	11.0704
	2.1534	4.66145
	3.80014	7.74713
	4.99083	5.94775
	2.74802	1.31251
	2.41457	14.2702
	2.91201	11.4759
	3.4531	5.95887
	3.78268	0.630278
	3.92037	2.54799
	2.67476	1.99375
	2.772	4.13424
	3.4531	0.363891
	4.99083	5.89172
	3.97071	5.6624
	0.727783	4.27595
	4.63282	0.363891
	1.58657	4.50236
	4.45803	4.84257
	3.04537	4.60415
	0.630278	5.7897
	2.1534	5.1219
	2.12243	1.02924
	4.41325	3.21479
	3.6034	7.98299
	0.727783	2.02669
	2.302	3.74751
	1.15128	3.47222
	3.63996	2.97943
	1.81981	0.363891
	4.47285	5.77825
	3.49124	0.363891
	3.4531	5.16053
	3.92037	11.625
	2.12243	4.18201
	3.7298	0.727783
	3.25572	0.363891
	0.630278	4.91059
	4.38299	1.96026
	1.15128	11.1003
	3.83483	2.91201
	0.51462	53.9337
	4.44315	6.62225
	5.63896	4.13424
	5.34964	10.6371
	3.02355	0.727783
	3.37553	2.46881
	3.08854	2.1534
	1.456	5.16053
	4.7459	0.962766
	4.15023	0.630278
	3.85222	1.456
	4.91059	0.363891
	2.6994	1.78305
	3.98735	1.78305
	4.2914	3.86937
	4.77372	1.09226
	3.04537	0.363891
	2.6994	4.66145
	2.18393	1.09226
	4.44315	8.63671
	0.630278	4.36786
	3.17313	5.27473
	2.57384	6.02516
	4.75983	10.5433
	0.363891	0.630278
	1.54427	7.01104
	3.62173	1.36202
	5.00408	3.52896
	4.60415	1.31251
	4.47285	10.2048
	1.70718	3.76514
	0.363891	0.51462
	3.67616	6.05804
	1.81981	4.78757
	4.7459	3.33607
	2.86617	12.0503
	2.88918	4.06952
	4.71792	24.7141
	1.96026	5.03047
	3.86937	5.9366
	0.51462	1.92619
	3.31617	9.09252
	5.19888	0.962766
	4.58974	1.456
	2.44184	6.58214
	3.80014	10.7794
	2.91201	7.89116
	3.25572	1.78305
	0.727783	1.15128
	2.33059	7.26163
	2.27306	3.02355
	4.33744	2.54799
	2.91201	3.41454
	1.58657	13.6679
	1.99375	0.630278
	1.85617	3.02355
	5.55617	4.60415
	0.51462	6.1016
	4.22924	0.630278
	4.66145	0.363891
	1.36202	0.51462
	2.12243	3.10991
	3.29614	8.11469
	3.37553	10.1788
	4.24487	0.51462
	3.88644	1.85617
	0.51462	2.54799
	5.39891	3.37553
	4.93748	3.51015
	4.22924	1.50079
	3.52896	5.472
	5.472	6.20927
	3.1522	6.09074
	4.03685	0.813686
	1.26106	5.08284
	1.66794	3.69413
	3.31617	4.21356
	4.32215	1.20742
	2.81937	3.93722
	2.1534	9.17234
	3.67616	6.38806
	1.54427	0.813686
	3.04537	3.63996
	3.23532	3.02355
	1.456	6.92544
	5.16053	0.363891
	1.31251	6.1016
	4.86984	8.24428
	2.57384	0.51462
	3.23532	1.92619
	4.63282	0.363891
	1.62776	4.85623
	3.31617	0.630278
	3.67616	4.77372
	3.19393	2.772
	2.35882	7.65254
	0.630278	1.62776
	3.02355	6.07986
	4.05322	6.60222
	1.36202	0.962766
	5.48409	0.363891
	3.63996	0.51462
	4.15023	3.04537
	4.16615	0.363891
	4.33744	11.0645
	5.48409	4.86984
	2.41457	6.33603
	5.31226	7.71287
	2.72382	0.51462
	0.727783	1.09226
	4.42822	1.02924
	2.91201	1.62776
	1.15128	3.65811
	2.41457	2.91201
	4.96423	2.72382
	2.21404	4.39822
	4.36786	3.51015
	3.19393	8.59052
	3.4531	0.363891
	1.36202	1.36202
	3.39509	4.24487
	2.84298	8.08198
	2.33059	11.9676
	5.55617	15.0695
	2.0591	4.58974
	0.962766	0.363891
	3.29614	2.6994
	2.49548	1.20742
	2.81937	5.7897
	5.53217	2.72382
	3.92037	2.02669
	3.37553	1.81981
	1.26106	0.51462
	3.954	1.09226
	5.26217	0.51462
	0.962766	7.60037
	2.27306	8.65968
	2.74802	3.93722
	4.11804	2.57384
	1.20742	1.50079
	3.63996	1.31251
	1.26106	3.74751
	1.96026	1.96026
	0.51462	0.363891
	1.02924	0.51462
	0.363891	4.38299
	3.54785	3.954
	4.13424	1.74553
	4.38299	1.50079
	5.34964	2.88918
	2.46881	2.88918
	2.12243	5.08284
	2.6994	4.93748
	1.50079	12.6143
	5.05673	5.32471
	0.51462	3.80014
	4.91059	4.2914
	1.58657	0.727783
	2.12243	4.39822
	1.70718	0.727783
	1.20742	2.302
	4.11804	5.472
	1.20742	8.77368
	5.39891	4.66145
	4.39822	5.45989
	1.456	1.456
	1.456	1.31251
	3.76514	5.50818
	2.64989	7.38826
	4.26044	1.456
	2.302	8.59052
	1.4098	9.30143
	3.1522	12.8743
	4.33744	9.08524
	3.74751	2.72382
	0.727783	14.9592
	1.02924	2.02669
	2.46881	1.89151
	1.456	1.02924
	2.44184	3.17313
	1.15128	5.69736
	3.33607	1.09226
	3.4531	7.48627
	3.1522	4.13424
	4.45803	3.81752
	1.4098	6.79992
	4.75983	5.56807
	3.10991	2.57384
	1.58657	1.81981
	1.36202	0.51462
	3.74751	4.00392
	4.60415	0.630278
	3.33607	5.31226
	4.99083	7.4951
	2.44184	0.363891
	2.27306	5.05673
	0.891348	0.363891
	3.13112	9.8816
	3.06703	2.44184
	3.78268	15.2182
	4.60415	2.302
	3.83483	1.54427
	2.57384	0.363891
	1.20742	4.10193
	1.36202	1.02924
	0.962766	5.67408
	4.13424	6.56199
	3.85222	3.67616
	3.21479	6.41908
	4.51704	0.630278
	2.09101	1.89151
	2.49548	0.727783
	1.36202	3.39509
	5.17335	0.363891
	5.18613	3.1522
	4.26044	14.3996
	1.36202	8.41131
	3.63996	4.32215
	0.891348	2.93465
	4.10193	6.02516
	1.4098	3.02355
	2.772	4.77372
	4.73193	2.24374
	2.302	0.363891
	2.772	10.1397
	0.891348	3.39509
	4.58974	2.302
	3.21479	1.70718
	4.16615	0.51462
	5.61543	0.363891
	1.78305	4.80138
	3.04537	0.630278
	0.363891	0.363891
	0.630278	6.09074
	4.97755	2.27306
	4.13424	3.27599
	4.35268	7.78132
	3.65811	1.456
	5.13481	2.86617
	3.04537	1.02924
	4.36786	1.89151
	1.92619	20.1285
	4.6185	5.2116
	4.18201	2.1534
	2.64989	0.363891
	2.86617	0.363891
	4.53167	1.02924
	2.64989	0.363891
	3.69413	5.45989
	1.20742	5.03047
	5.03047	5.13481
	1.31251	1.36202
	1.26106	3.47222
	2.74802	18.6278
	2.74802	3.74751
	2.1534	3.27599
	3.58498	4.5608
	3.17313	0.727783
	1.74553	6.73142
	5.39891	0.51462
	3.13112	13.6631
	1.74553	2.6994
	1.15128	1.62776
	2.93465	2.1534
	2.64989	1.02924
	3.67616	2.84298
	3.83483	0.891348
	3.92037	2.1534
	4.2914	5.94775
	2.41457	5.48409
	0.813686	5.2116
	0.630278	1.20742
	3.02355	1.36202
	2.33059	6.11244
	1.66794	6.17719
	1.89151	6.58214
	4.66145	2.64989
	2.95713	3.78268
	3.47222	4.35268
	2.67476	3.54785
	2.35882	8.47412
	4.82888	3.98735
	4.18201	1.15128
	4.38299	1.78305
	1.26106	10.2889
	5.41116	3.97071
	3.17313	1.4098
	3.25572	5.83526
	2.79579	2.0591
	0.962766	6.38806
	2.12243	4.02042
	3.10991	0.630278
	4.21356	2.91201
	1.92619	0.51462
	2.93465	4.15023
	1.02924	13.7212
	3.27599	9.16512
	3.37553	3.98735
	1.78305	4.48763
	4.33744	3.21479
	3.27599	0.51462
	5.34964	3.93722
	4.73193	4.19781
	1.36202	3.62173
	2.88918	5.43558
	3.65811	0.363891
	1.456	3.58498
	3.52896	2.09101
	3.954	2.64989
	2.49548	14.9813
	2.02669	4.60415
	2.54799	0.630278
	2.67476	1.456
	3.80014	0.363891
	2.62479	4.5753
	3.98735	13.2446
	3.71201	5.57995
	3.23532	6.14495
	3.08854	3.41454
	4.85623	3.58498
	0.813686	7.42401
	4.24487	2.84298
	0.891348	7.72145
	4.05322	19.2194
	2.64989	4.03685
	3.76514	0.630278
	2.97943	3.6034
	2.52187	5.27473
	2.1534	3.47222
	4.92405	13.507
	1.99375	4.73193
	3.52896	1.02924
	0.891348	1.62776
	4.38299	33.6748
	1.92619	11.2603
	1.50079	3.78268
	2.97943	1.31251
	2.62479	0.891348
	3.35586	1.02924
	3.1522	18.6527
	3.39509	7.61785
	4.92405	0.363891
	0.630278	0.363891
	4.10193	3.35586
	2.46881	0.630278
	2.79579	1.58657
	4.92405	4.44315
	3.02355	1.89151
	1.15128	11.9731
	1.02924	0.727783
	0.363891	2.88918
	0.727783	3.04537
	0.727783	0.363891
	0.363891	6.21992
	5.1219	1.26106
	1.31251	2.09101
	1.50079	4.81515
	4.7459	3.39509
	3.31617	0.630278
	2.35882	5.0698
	4.16615	0.51462
	2.49548	5.50818
	4.24487	6.70185
	2.57384	7.87436
	4.82888	3.51015
	2.302	5.91415
	4.22924	12.5933
	0.51462	1.02924
	4.84257	7.8068
	0.51462	13.1894
	1.66794	6.19859
	3.43387	0.630278
	2.387	9.20117
	0.813686	0.363891
	1.50079	2.18393
	3.37553	8.04084
	0.51462	0.363891
	2.81937	9.06335
	2.27306	9.25862
	4.77372	4.92405
	4.81515	3.19393
	4.44315	0.891348
	2.6994	8.60599
	4.24487	1.02924
	1.74553	1.15128
	1.99375	4.3068
	3.90344	10.932
	3.06703	0.727783
	4.41325	6.79992
	3.25572	0.630278
	3.27599	1.66794
	1.20742	6.55189
	3.85222	17.3346
	1.31251	1.15128
	1.15128	2.93465
	4.47285	1.36202
	3.49124	0.813686
	3.78268	4.06952
	2.74802	14.9148
	0.891348	5.01729
	1.15128	4.51704
	4.47285	1.66794
	1.20742	0.727783
	4.77372	0.363891
	1.20742	7.07684
	0.363891	1.36202
	0.363891	1.20742
	4.22924	0.630278
	3.97071	1.89151
	3.31617	4.27595
	2.387	0.813686
	0.727783	0.630278
	3.29614	0.363891
	2.81937	4.53167
	2.59944	0.363891
	5.60363	0.727783
	4.77372	3.52896
	2.24374	3.00157
	3.4531	4.81515
	1.70718	0.891348
	2.57384	5.19888
	3.35586	4.97755
	4.75983	8.20402
	3.25572	6.31509
	1.66794	0.51462
	3.63996	3.49124
	2.18393	6.06896
	2.1534	0.363891
	5.31226	6.70185
	1.54427	26.9158
	2.0591	8.41918
	2.79579	0.727783
	2.12243	3.33607
	4.63282	3.85222
	4.97755	10.5181
	4.08576	6.3673
	5.10883	10.0742
	1.58657	1.15128
	0.51462	5.00408
	1.4098	1.50079
	3.17313	0.363891
	2.72382	9.92839
	1.81981	5.89172
	5.55617	3.52896
	3.29614	9.63037
	2.52187	0.363891
	0.363891	1.31251
	3.47222	1.96026
	0.363891	4.77372
	3.49124	5.8692
	1.85617	0.727783
	4.77372	11.7271
	0.962766	5.80112
	4.26044	6.19859
	2.67476	3.58498
	2.41457	3.02355
	4.54626	4.63282
	3.29614	3.56646
	5.63896	5.13481
	4.45803	2.81937
	1.85617	0.363891
	1.456	4.33744
	3.76514	21.9847
	5.32471	5.68573
	4.36786	0.363891
	4.15023	9.12893
	2.44184	8.23624
	2.72382	3.21479
	3.97071	0.891348
	2.84298	19.5034
	3.1522	0.363891
	4.75983	5.04361
	3.67616	3.04537
	3.04537	5.72056
	3.06703	4.03685
	1.15128	3.80014
	0.51462	0.51462
	3.35586	0.962766
	5.45989	0.891348
	1.456	2.86617
	3.97071	5.472
	1.85617	1.09226
	3.39509	0.51462
	2.74802	0.363891
	0.363891	3.88644
	3.92037	1.78305
	1.58657	3.27599
	4.82888	0.727783
	2.97943	3.39509
	1.09226	3.1522
	5.45989	9.0998
	3.90344	13.2645
	3.62173	4.47285
	4.2914	1.02924
	2.41457	0.727783
	4.81515	0.630278
	0.630278	8.18779
	2.54799	7.20671
	2.86617	0.51462
	0.51462	3.76514
	5.362	4.75983
	3.33607	4.48763
	2.67476	0.727783
	3.54785	0.727783
	2.09101	3.49124
	3.71201	0.630278
	3.10991	3.41454
	3.56646	6.27292
	0.51462	1.85617
	3.63996	6.67215
	4.06952	1.74553
	1.31251	0.51462
	4.67563	3.86937
	3.54785	2.21404
	2.35882	7.03931
	2.0591	2.49548
	2.1534	4.16615
	0.813686	4.63282
	1.81981	0.51462
	3.37553	7.27074
	1.85617	3.04537
	2.46881	8.65203
	5.19888	0.363891
	4.11804	1.09226
	3.17313	5.00408
	1.20742	4.2914
	2.91201	3.37553
	2.35882	0.363891
	3.62173	3.52896
	3.49124	3.69413
	3.02355	3.1522
	2.302	2.6994
	2.387	0.363891
	2.1534	4.22924
	2.09101	2.387
	2.35882	0.51462
	3.90344	0.363891
	2.44184	0.630278
	3.98735	0.51462
	2.74802	6.68206
	3.6034	0.363891
	3.63996	0.630278
	4.73193	9.89499
	3.10991	4.22924
	1.26106	1.20742
	4.44315	3.35586
	4.41325	8.62904
	4.32215	6.35689
	4.22924	7.20671
	4.03685	10.6371
	2.302	4.78757
	4.86984	9.32276
	1.50079	0.51462
	5.28727	3.19393
	5.09585	5.7897
	4.88342	3.08854
	2.54799	1.31251
	4.08576	4.95087
	2.24374	2.35882
	4.71792	6.12326
	1.78305	4.50236
	0.813686	8.37186
	1.78305	6.32557
	3.37553	7.4596
	3.6034	6.23055
	3.58498	4.60415
	2.57384	0.363891
	1.92619	2.302
	4.97755	0.813686
	0.962766	2.33059
	5.22429	2.59944
	1.26106	0.962766
	2.86617	6.00315
	3.06703	2.59944
	3.76514	8.40343
	4.05322	1.81981
	3.6034	17.8653
	3.06703	3.56646
	1.99375	3.63996
	2.88918	0.363891
	4.21356	13.2195
	2.0591	7.36132
	0.51462	1.70718
	4.47285	1.99375
	0.727783	0.363891
	2.387	3.63996
	5.04361	3.19393
	0.363891	2.67476
	3.80014	2.88918
	3.27599	0.363891
	4.22924	1.02924
	1.15128	6.29399
	2.93465	1.74553
	5.09585	9.54745
	5.31226	1.02924
	1.66794	2.86617
	1.81981	2.74802
	4.08576	1.31251
	3.62173	1.15128
	0.891348	3.17313
	4.32215	0.727783
	1.4098	2.84298
	4.96423	5.50818
	2.62479	3.33607
	1.85617	10.3913
	5.44775	2.35882
	3.31617	0.630278
	2.74802	1.81981
	4.32215	6.81937
	2.18393	10.3082
	0.891348	7.39721
	0.51462	1.456
	4.24487	0.363891
	1.66794	2.91201
	4.5753	2.33059
	3.92037	7.24337
	4.68977	0.363891
	5.08284	2.21404
	3.23532	1.85617
	5.13481	6.25177
	3.02355	13.2195
	0.727783	0.51462
	2.0591	7.4596
	3.1522	2.18393
	1.36202	4.75983
	0.363891	0.51462
	4.5753	1.96026
	3.19393	22.894
	4.91059	15.4172
	4.95087	1.15128
	5.1219	0.363891
	2.62479	3.85222
	5.29978	0.51462
	1.74553	0.51462
	3.4531	5.72056
	3.4531	2.21404
	3.83483	7.0299
	4.53167	1.58657
	4.19781	0.813686
	4.67563	3.23532
	1.15128	2.302
	5.48409	4.7459
	3.19393	2.0591
	2.84298	1.09226
	3.51015	4.60415
	2.387	3.6034
	1.66794	3.954
	1.20742	6.50117
	5.26217	4.11804
	4.19781	8.06558
	2.46881	6.34647
	4.2914	3.76514
	5.16053	7.44183
	2.27306	9.58206
	2.95713	20.3869
	3.93722	0.51462
	0.727783	6.99213
	4.88342	2.387
	4.92405	0.363891
	2.67476	1.54427
	3.52896	1.15128
	4.19781	5.99211
	2.79579	3.67616
	4.51704	0.727783
	3.33607	9.4498
	0.51462	2.49548
	3.31617	9.7057
	2.64989	0.962766
	4.08576	1.81981
	2.1534	5.85791
	1.31251	10.9441
	4.60415	1.02924
	4.45803	2.79579
	3.97071	3.86937
	0.363891	3.6034
	3.6034	2.86617
	1.62776	2.21404
	4.38299	0.363891
	3.39509	3.04537
	1.31251	3.67616
	4.78757	4.26044
	2.52187	0.727783
	2.64989	1.4098
	4.45803	2.97943
	4.11804	3.25572
	0.51462	3.7298
	5.50818	2.64989
	4.47285	8.2523
	1.78305	11.0284
	1.15128	0.363891
	2.1534	2.74802
	3.71201	2.41457
	3.1522	2.57384
	1.70718	42.397
	2.93465	0.363891
	3.74751	2.302
	2.91201	3.51015
	4.91059	3.92037
	4.64709	1.58657
	5.39891	9.23715
	4.95087	9.61661
	2.49548	10.6868
	3.1522	8.44274
	3.76514	0.363891
	4.13424	6.53165
	3.41454	2.59944
	3.6034	0.363891
	1.70718	3.67616
	0.363891	1.96026
	2.62479	0.363891
	1.99375	0.630278
	3.27599	8.39555
	1.85617	0.363891
	4.63282	4.71792
	3.83483	4.5608
	4.3068	3.08854
	3.71201	8.09017
	0.51462	0.630278
	2.86617	5.10883
	3.47222	4.99083
	2.59944	7.13275
	1.54427	2.24374
	2.57384	4.06952
	4.86984	5.32471
	3.88644	4.39822
	3.00157	11.7271
	1.58657	11.6819
	1.456	1.36202
	2.59944	4.3068
	4.13424	1.31251
	4.02042	5.54424
	5.05673	6.09074
	2.24374	5.45989
	2.24374	3.31617
	2.46881	3.6034
	2.24374	4.05322
	3.65811	9.73981
	1.50079	10.353
	1.66794	1.74553
	4.35268	3.63996
	2.302	5.85791
	0.727783	3.00157
	4.03685	6.06896
	4.5608	9.65097
	5.32471	3.41454
	1.85617	32.0418
	3.88644	5.88047
	1.09226	4.08576
	3.62173	5.09585
	0.630278	1.62776
	2.74802	2.18393
	3.93722	2.1534
	2.62479	6.60222
	4.39822	10.4549
	0.51462	36.7489
	3.10991	4.7459
	2.0591	0.891348
	4.95087	5.23694
	4.08576	5.72056
	3.58498	3.27599
	1.78305	2.57384
	0.51462	7.84065
	4.48763	9.76019
	5.29978	0.363891
	5.24957	5.0698
	4.64709	2.302
	2.67476	6.59219
	4.71792	18.3627
	2.0591	14.4088
	4.21356	1.26106
	1.456	3.90344
	3.54785	3.58498
	4.24487	0.630278
	2.33059	6.57207
	2.302	55.3413
	3.00157	0.891348
	3.49124	1.20742
	4.89709	0.813686
	5.37433	0.363891
	2.02669	2.02669
	0.363891	0.363891
	5.41116	2.86617
	4.10193	0.51462
	3.10991	1.20742
	2.41457	2.387
	2.6994	12.8175
	0.630278	3.7298
	4.05322	7.66119
	1.96026	6.11244
	4.97755	1.70718
	3.06703	2.02669
	5.31226	1.31251
	3.25572	0.363891
	3.1522	10.5055
	2.54799	1.66794
	5.52018	3.23532
	3.35586	0.962766
	3.54785	0.813686
	3.25572	2.49548
	1.09226	3.10991
	4.41325	8.72829
	2.54799	4.05322
	0.51462	2.54799
	3.83483	5.90294
	5.08284	5.67408
	3.35586	3.69413
	3.25572	4.39822
	1.78305	3.41454
	3.04537	2.02669
	2.72382	0.727783
	3.1522	4.03685
	3.71201	3.76514
	1.62776	0.363891
	0.51462	1.78305
	0.630278	4.21356
	3.4531	1.26106
	4.44315	3.62173
	3.04537	1.20742
	1.58657	5.81252
	2.59944	18.6491
	3.31617	3.54785
	5.16053	4.80138
	2.18393	5.24957
	4.88342	2.54799
	3.39509	0.630278
	2.302	1.4098
	4.27595	8.1797
	2.302	9.90836
	4.96423	3.71201
	3.25572	2.52187
	3.69413	0.51462
	3.67616	16.5487
	3.54785	3.954
	4.32215	3.33607
	1.09226	2.49548
	4.80138	0.727783
	2.97943	1.09226
	3.10991	3.74751
	4.5753	2.49548
	4.54626	2.72382
	1.85617	5.99211
	5.57995	8.05737
	1.81981	10.3146
	2.81937	13.9747
	1.09226	5.23694
	2.54799	1.92619
	1.31251	0.51462
	1.15128	0.363891
	2.302	3.10991
	5.32471	1.50079
	0.363891	1.96026
	2.86617	8.61368
	0.363891	7.89954
	4.99083	1.20742
	5.04361	10.5746
	4.96423	20.089
	1.09226	4.08576
	4.02042	6.19859
	2.41457	0.813686
	2.52187	1.99375
	5.38664	0.727783
	3.76514	5.61543
	4.7459	9.28718
	1.31251	6.27292
	2.49548	6.80965
	5.01729	0.363891
	3.41454	3.4531
	2.74802	5.55617
	3.1522	5.56807
	4.78757	9.50575
	5.41116	5.13481
	2.24374	9.78728
	3.56646	0.727783
	4.75983	5.17335
	2.95713	1.54427
	3.02355	1.50079
	4.18201	5.01729
	1.36202	1.36202
	3.88644	4.82888
	4.84257	17.5473
	1.81981	11.2955
	2.64989	14.0362
	2.6994	8.91598
	2.18393	2.1534
	3.49124	2.79579
	0.51462	4.2914
	2.302	6.09074
	4.42822	1.26106
	3.49124	9.8008
	4.91059	3.08854
	4.47285	1.81981
	2.302	1.81981
	3.90344	4.60415
	4.3068	10.5871
	0.363891	1.02924
	3.85222	1.36202
	2.09101	4.64709
	3.80014	1.02924
	2.0591	0.51462
	2.24374	9.19397
	1.81981	1.31251
	4.18201	0.51462
	3.17313	0.363891
	4.60415	12.306
	4.73193	1.96026
	5.472	9.64411
	2.64989	4.42822
	3.04537	2.1534
	2.33059	5.54424
	3.47222	4.77372
	4.67563	10.5683
	0.51462	5.67408
	5.42338	8.9234
	4.64709	5.16053
	3.90344	3.69413
	1.89151	3.92037
	2.84298	11.6989
	4.00392	3.92037
	0.813686	3.954
	4.36786	3.00157
	3.93722	4.64709
	2.44184	43.9987
	3.13112	50.1347
	3.21479	6.27292
	4.96423	2.35882
	3.97071	0.363891
	0.630278	0.363891
	5.17335	2.86617
	4.22924	9.53357
	2.59944	1.02924
	1.26106	7.50393
	4.80138	4.78757
	2.93465	8.66732
	4.21356	5.65069
	5.63896	1.50079
	2.49548	4.02042
	3.39509	1.74553
	3.13112	1.99375
	2.44184	0.363891
	0.727783	11.7891
	0.727783	0.363891
	3.31617	10.5181
	1.92619	6.66222
	2.09101	2.86617
	2.35882	0.51462
	3.56646	0.363891
	3.25572	2.57384
	2.35882	7.55669
	2.18393	7.91637
	1.70718	0.813686
	3.4531	3.56646
	2.88918	2.02669
	5.01729	0.51462
	1.74553	5.09585
	3.85222	9.03408
	2.24374	4.80138
	3.67616	3.21479
	1.58657	2.44184
	2.95713	7.76428
	4.26044	2.81937
	2.52187	3.65811
	5.34964	1.89151
	3.13112	0.363891
	0.363891	4.80138
	4.5608	1.15128
	5.63896	9.40766
	2.02669	8.81884
	3.88644	0.630278
	4.67563	1.20742
	4.89709	9.43577
	5.44775	0.363891
	2.09101	0.630278
	5.00408	0.813686
	1.99375	1.4098
	2.79579	2.54799
	4.5753	10.6868
	3.81752	3.74751
	3.10991	0.363891
	0.813686	4.80138
	0.363891	12.651
	4.58974	2.24374
	3.29614	6.26235
	5.09585	6.76086
	3.86937	2.49548
	2.772	3.86937
	0.891348	0.727783
	3.78268	4.89709
	3.76514	1.78305
	1.99375	4.27595
	4.10193	5.68573
	1.99375	3.04537
	2.54799	0.891348
	2.64989	1.89151
	0.363891	7.52156
	0.891348	2.93465
	3.93722	2.79579
	1.50079	0.630278
	1.74553	0.363891
	4.22924	0.363891
	1.66794	1.36202
	2.387	1.58657
	4.51704	1.85617
	2.0591	6.53165
	3.13112	7.06747
	3.69413	1.20742
	2.62479	0.51462
	3.49124	5.13481
	0.813686	2.35882
	3.83483	0.363891
	3.49124	10.3658
	0.363891	1.54427
	3.41454	46.1712
	3.81752	0.51462
	1.15128	2.21404
	1.66794	3.08854
	5.1219	10.4612
	0.363891	6.3045
	3.54785	1.66794
	3.54785	16.412
	2.49548	2.772
	4.85623	4.5608
	1.66794	1.74553
	4.67563	5.1219
	5.2116	2.79579
	3.80014	3.92037
	3.10991	1.26106
	4.78757	1.09226
	1.92619	0.891348
	5.19888	5.18613
	4.32215	10.693
	3.63996	4.54626
	5.14769	33.773
	3.43387	12.1924
	3.4531	2.772
	4.68977	1.36202
	3.39509	2.09101
	4.70387	1.70718
	1.456	6.23055
	4.51704	1.20742
	0.891348	0.363891
	4.78757	1.02924
	1.92619	6.40876
	3.23532	10.7548
	3.49124	4.6185
	1.66794	0.727783
	3.29614	0.363891
	3.49124	2.86617
	2.64989	19.8468
	2.21404	5.42338
	3.85222	1.58657
	3.80014	2.84298
	0.813686	4.24487
	1.15128	12.9359
	3.62173	2.54799
	3.27599	4.08576
	2.59944	0.363891
	1.20742	0.363891
	4.39822	0.363891
	1.15128	1.31251
	4.66145	2.12243
	4.11804	3.21479
	5.08284	3.4531
	2.18393	2.21404
	4.19781	3.25572
	4.11804	2.02669
	2.67476	2.49548
	1.58657	1.99375
	3.13112	2.64989
	4.84257	0.813686
	2.1534	14.5279
	3.69413	0.727783
	3.23532	8.30827
	5.01729	1.31251
	2.64989	9.63724
	3.67616	0.813686
	3.13112	2.54799
	5.31226	0.727783
	4.97755	3.97071
	4.50236	4.48763
	4.99083	0.51462
	4.96423	0.727783
	2.81937	0.51462
	3.56646	0.363891
	5.62721	2.81937
	5.34964	11.4238
	0.813686	0.891348
	1.89151	6.27292
	3.23532	13.0987
	2.86617	2.0591
	3.71201	0.630278
	3.39509	9.10708
	4.10193	5.60363
	5.26217	7.81528
	1.4098	2.21404
	5.53217	2.12243
	2.59944	7.63522
	3.4531	3.43387
	3.10991	0.363891
	3.08854	2.387
	1.74553	1.62776
	4.08576	7.09552
	3.19393	0.727783
	2.84298	0.630278
	5.19888	0.813686
	3.41454	2.1534
	4.15023	9.60972
	5.2116	0.891348
	3.74751	1.54427
	3.33607	10.662
	4.89709	0.813686
	5.5918	4.38299
	2.54799	0.813686
	5.53217	4.36786
	4.41325	2.27306
	3.23532	0.51462
	3.954	3.7298
	3.21479	2.6994
	4.26044	0.363891
	0.727783	0.630278
	3.90344	0.630278
	4.2914	4.41325
	3.04537	14.6504
	1.54427	8.14726
	4.08576	2.72382
	5.09585	1.74553
	2.52187	11.4874
	5.42338	0.363891
	0.51462	7.62654
	4.51704	0.630278
	1.50079	11.0345
	2.49548	0.51462
	4.71792	1.92619
	4.47285	4.35268
	2.44184	0.813686
	3.33607	0.363891
	4.02042	5.27473
	3.19393	9.8883
	1.36202	2.74802
	3.69413	1.36202
	1.4098	1.36202
	2.93465	2.41457
	1.74553	5.31226
	2.86617	51.6255
	2.72382	1.70718
	1.81981	6.64222
	5.28727	4.6185
	4.50236	0.363891
	1.54427	3.92037
	4.44315	4.33744
	0.363891	0.363891
	5.24957	5.99211
	1.92619	16.1311
	4.10193	10.7115
	2.12243	1.20742
	2.59944	3.04537
	4.19781	42.874
	2.91201	1.20742
	0.51462	5.34964
	0.891348	7.89116
	3.10991	2.33059
	2.67476	0.891348
	4.38299	2.12243
	0.630278	1.09226
	2.91201	25.9024
	2.1534	4.47285
	1.50079	0.630278
	1.78305	5.43558
	4.5608	3.49124
	4.60415	8.1716
	4.68977	3.39509
	1.09226	2.35882
	3.97071	7.71287
	1.15128	2.33059
	2.09101	3.56646
	4.26044	0.630278
	4.45803	3.04537
	4.99083	4.88342
	4.7459	7.74713
	2.44184	6.51134
	4.35268	3.06703
	2.44184	5.19888
	1.4098	7.54792
	1.78305	8.27634
	3.86937	3.10991
	4.15023	11.834
	3.62173	1.15128
	1.99375	7.61785
	5.19888	3.47222
	3.21479	28.6539
	3.29614	2.0591
	2.59944	1.456
	2.74802	4.22924
	2.302	2.6994
	2.27306	0.363891
	3.56646	5.68573
	3.7298	1.15128
	5.37433	7.12346
	3.97071	0.363891
	4.36786	0.363891
	4.53167	10.6806
	1.66794	1.58657
	2.84298	0.51462
	1.85617	3.49124
	2.74802	2.88918
	3.13112	2.54799
	0.630278	6.57207
	5.09585	0.363891
	5.16053	1.66794
	4.2914	1.74553
	0.962766	0.363891
	2.54799	1.66794
	2.49548	1.02924
	2.67476	5.10883
	1.81981	4.21356
	3.88644	0.363891
	3.6034	1.50079
	3.02355	10.3082
	1.456	3.10991
	0.51462	0.363891
	3.08854	1.36202
	1.74553	21.2087
	3.06703	4.3068
	4.70387	0.51462
	2.84298	0.363891
	2.86617	5.8692
	2.44184	5.18613
	1.78305	1.09226
	2.59944	5.04361
	5.09585	3.31617
	4.85623	0.813686
	4.54626	4.35268
	3.21479	8.52864
	4.16615	0.363891
	3.52896	2.6994
	3.86937	12.3168
	1.15128	3.08854
	1.70718	0.727783
	1.15128	0.51462
	2.67476	9.8749
	4.13424	7.79832
	2.6994	9.4638
	4.71792	9.01207
	3.10991	14.6549
	4.02042	15.1222
	4.44315	3.27599
	5.61543	3.83483
	1.31251	7.53914
	3.52896	1.50079
	4.47285	1.09226
	2.64989	6.25177
	2.54799	13.1391
	2.57384	3.92037
	4.13424	7.27074
[truncated: 1,874 more rows]

## Sheet: Figure 2 data
Dispersion data (kappa) obtained from SHG imaging with Matlab tool
Fig. 2B
Control	sHA 1%	mHA 1%	sHA 5%	mHA 5%
0.281	0.304	0.31	0.317	0.292
0.28	0.3	0.29	0.265	0.322
0.232	0.298	0.276	0.299	0.319
0.296	0.298	0.307	0.316	0.29
0.233	0.304	0.241	0.305	0.321
0.296	0.262	0.291
	0.274	0.276
	0.327	0.322
	0.231	0.329
	0.264	0.267
	0.28	0.251
	0.231	0.286
	0.313	0.262
	0.247

## Sheet: Figure 3 data
Collagen quantification
Fig. 3B
	EXP 1						EXP 5
Control	99.8003	96.511		103.689			102.981			97.3841	99.6346
1% sHA	93.333		92.3341				86.7126			79.21	75.964
1% mHA	105.445		86.7142		93.446		88.5877			85.1544	97.4188
Fig. 3C
	EXP 3						EXP 5
Control	95.1527		104.847				102.981			97.3841	99.6346
5% sHA	75.0165		34.2497				82.0831			87.1656	88.0769
5% mHA	81.5017	119.587	57.1514				104.379			54.4549	85.3387

## Sheet: Figure 4A data graph control
Mean strain	Stress 1	Stress 2	Stress 3
0.00073782	0	0	0.000547922
0.00149409	6.98777e-06	-1.984e-07	0.000530651
0.00221346	-7.4869e-07	-1.40864e-05	0.000544126
0.00295128	2.49563e-06	-1.80544e-05	0.000535586
0.0036891	3.44397e-05	-2.22208e-05	0.000532739
0.00444536	1.34764e-05	-1.11104e-05	0.000535775
0.00514629	4.24258e-06	-1.94432e-05	0.000530651
0.00588411	7.98602e-06	-1.52768e-05	0.000528753
0.00660349	1.12303e-05	-3.07519e-05	0.000542608
0.00741509	1.1979e-05	-1.36896e-05	0.000525147
0.00811602	3.24432e-06	-2.57919e-05	0.000530082
0.00885384	2.77015e-05	-1.24992e-05	0.000526096
0.00966544	0.000419765	-4.56319e-06	0.000535016
0.0104033	0.000400549	9.91998e-07	0.000533118
0.0111042	0.0026002	-6.54719e-06	0.000546024
0.0118051	0.00265361	-9.12638e-06	0.000529512
0.0125798	0.00266334	0.000572978	0.000525527
0.0132992	0.00495408	0.00171358	0.000534826
0.014037	0.00495732	0.00168937	0.00054071
0.0148302	0.00496032	0.00391899	0.000532549
0.0155127	0.0074834	0.00392633	0.000716075
0.0162505	0.00747517	0.00392692	0.00070279
0.0169883	0.0102803	0.00642338	0.000706016
0.0177261	0.0103172	0.00642061	0.00278117
0.0184824	0.0102982	0.00896647	0.00278801
0.0192387	0.0134639	0.00932637	0.0049368
0.0199396	0.0134669	0.00933093	0.00511292
0.020659	0.0134704	0.012545	0.00510894
0.0213783	0.0171774	0.0125498	0.00755551
0.0221346	0.0171864	0.0125448	0.00755646
0.022854	0.0212428	0.0159692	0.00756481
0.0236287	0.0212588	0.0159676	0.0101685
0.0243481	0.0212548	0.0197183	0.0101773
0.0251412	0.0256017	0.019756	0.0129696
0.025879	0.0256057	0.0197449	0.013056
0.0265615	0.0268518	0.0237228	0.0130609
0.0273178	0.0303639	0.0237254	0.0161962
0.0280556	0.0303778	0.0237421	0.0161807
0.0287934	0.0356169	0.0281589	0.0161794
0.0295866	0.0356189	0.0281557	0.0195506
0.0303059	0.0356414	0.0327685	0.0195589
0.0310253	0.0415308	0.0327824	0.0232448
0.0317816	0.0415193	0.0327945	0.0232312
0.032501	0.0476184	0.0376118	0.0232513
0.0332203	0.0479476	0.037613	0.0271277
0.0339397	0.0479566	0.0376233	0.0271135
0.0347513	0.0550057	0.0426607	0.0301596
0.0354338	0.0549923	0.04267	0.0312277
0.0361901	0.055025	0.0480627	0.0312255
0.0369463	0.0624809	0.0480556	0.0356352
0.0376288	0.0624622	0.0480603	0.03564
0.0383666	0.0704312	0.0539103	0.0356358
0.0391229	0.0707028	0.0538946	0.0403132
0.0398607	0.0707028	0.05859	0.040304
0.0406354	0.0793948	0.0601196	0.0447079
0.0413917	0.0793926	0.0601052	0.0453056
0.0420742	0.0793971	0.066739	0.045305
0.0428489	0.0885705	0.0667297	0.0504952
0.0435867	0.0885603	0.0667555	0.0504933
0.0442876	0.0982633	0.0739167	0.0504972
0.0450439	0.0982668	0.0738985	0.0560433
0.0457817	0.0982975	0.0820059	0.0560359
0.0465011	0.108658	0.0820686	0.0610955
0.0472205	0.108639	0.082068	0.0615407
0.0479583	0.108657	0.0905706	0.0615214
0.0487514	0.119318	0.0905817	0.0674449
0.0494339	0.119325	0.0905883	0.0674616
0.0501902	0.13032	0.0989288	0.0674396
0.0509465	0.130338	0.0989319	0.0736121
0.0516474	0.13034	0.107485	0.0736204
0.0524405	0.141557	0.107583	0.079981
0.0531415	0.141555	0.107581	0.0800076
0.0538424	0.148307	0.116511	0.080007
0.0546171	0.153115	0.116513	0.0865819
0.055318	0.153111	0.116702	0.0865661
0.0560559	0.164554	0.125894	0.087446
0.0568121	0.164565	0.125903	0.0931708
0.0575499	0.164562	0.135706	0.093171
0.0583615	0.176449	0.135722	0.0999823
0.0590809	0.176454	0.13572	0.100034
0.0598003	0.188636	0.146107	0.100024
0.060575	0.188804	0.14611	0.107131
0.0612944	0.188819	0.154582	0.107126
0.0620506	0.201165	0.156478	0.111099
0.0627331	0.201185	0.15647	0.114386
0.0634709	0.201187	0.166813	0.114407
0.0641903	0.213747	0.166813	0.121694
0.0650019	0.213764	0.166814	0.121699
0.0657213	0.226686	0.177569	0.121699
0.0664222	0.22672	0.177586	0.128868
0.0671416	0.226725	0.187146	0.128861
0.0679348	0.240061	0.188273	0.136041
0.0686357	0.240087	0.188283	0.136164
0.0693919	0.240695	0.198794	0.136153
0.0701667	0.252376	0.198789	0.143418
0.0708307	0.252382	0.198816	0.143432
0.0715501	0.26447	0.20921	0.143429
0.0723063	0.264502	0.209215	0.150655
0.0730442	0.264531	0.2195	0.150643
0.0738004	0.276966	0.219646	0.157594
0.0745382	0.276976	0.219645	0.157795
0.0752761	0.281365	0.229829	0.157797
0.0759954	0.289236	0.229848	0.164966
0.0767333	0.289246	0.229841	0.164976
0.0775817	0.301556	0.240583	0.164966
0.0782273	0.301539	0.240585	0.171952
0.0789467	0.301545	0.251345	0.17195
0.0797399	0.313907	0.25139	0.178855
0.0804408	0.313899	0.251394	0.178893
0.0811971	0.325446	0.261707	0.178895
0.0819164	0.325946	0.261702	0.18562
0.0826543	0.325934	0.261707	0.185626
0.0833736	0.33818	0.272312	0.186256
0.0841668	0.338201	0.272307	0.192608
0.0848862	0.338216	0.283093	0.19262
0.0856055	0.350553	0.283127	0.19944
0.0863065	0.350557	0.283133	0.199437
0.0870443	0.36236	0.293958	0.199449
0.0877821	0.362758	0.293964	0.206351
0.0885384	0.362771	0.301121	0.206349
0.0892946	0.374832	0.305097	0.212145
0.0900693	0.374832	0.305103	0.21308
0.0907703	0.374841	0.316098	0.213077
0.091545	0.38696	0.316119	0.219722
0.0923013	0.38696	0.316107	0.219737
0.0929837	0.399151	0.327172	0.21973
0.0937216	0.399199	0.327195	0.226456
0.0944963	0.399199	0.337773	0.226457
0.0952156	0.411133	0.338214	0.232601
0.0959166	0.41112	0.338213	0.23301
0.0966544	0.41211	0.349537	0.233012
0.0974291	0.423203	0.34955	0.239266
0.09813	0.423189	0.349551	0.239264
0.0988863	0.435308	0.360836	0.239266
0.0996057	0.435314	0.36084	0.24508
0.100417	0.435326	0.372167	0.24507
0.101155	0.447262	0.372314	0.250792
0.101838	0.447267	0.372319	0.250832
0.102539	0.455477	0.383787	0.250834
0.103295	0.4591	0.383791	0.256827
0.104014	0.4591	0.38381	0.256822
0.10477	0.471166	0.394997	0.256814
0.105508	0.471183	0.395017	0.262735
0.106264	0.471184	0.406451	0.262731
0.107039	0.48315	0.406475	0.26891
0.107777	0.483163	0.406473	0.268922
0.108515	0.494668	0.418137	0.268926
0.109197	0.494783	0.41815	0.275034
0.10999	0.494783	0.421908	0.275054
0.110691	0.506541	0.429459	0.275371
0.111411	0.506574	0.429461	0.281311
0.112167	0.506575	0.440793	0.281314
0.112942	0.518639	0.440796	0.287872
0.113624	0.518632	0.440802	0.287869
0.114362	0.530286	0.45216	0.287868
0.115118	0.530435	0.452163	0.294628
0.115893	0.530427	0.462043	0.294617
0.116631	0.542195	0.463803	0.300885
0.117332	0.542203	0.463809	0.301312
0.11807	0.542206	0.475326	0.301324
0.118826	0.553978	0.475335	0.307887
0.119527	0.553985	0.475343	0.30789
0.120265	0.565698	0.486522	0.307898
0.121021	0.565752	0.486527	0.314312
0.121777	0.56573	0.497562	0.314302
0.122478	0.577261	0.497791	0.320888
0.123216	0.577291	0.497787	0.320934
0.124009	0.586482	0.509092	0.320953
0.124692	0.588841	0.509085	0.327228
0.125448	0.588847	0.509088	0.327226
0.126204	0.600323	0.520219	0.327234
0.126905	0.600313	0.52021	0.333788
0.127698	0.600327	0.531337	0.333783
0.128399	0.611962	0.531384	0.340258
0.129118	0.611955	0.531389	0.340309
0.129875	0.622897	0.542697	0.340313
0.130631	0.623574	0.542719	0.346623
0.131332	0.62359	0.542714	0.34661
0.132144	0.635064	0.553977	0.346623
0.132826	0.635063	0.553985	0.353082
0.133582	0.635068	0.564604	0.353096
0.13432	0.646007	0.564618	0.359243
0.135021	0.646037	0.564617	0.359283
0.13574	0.656763	0.573727	0.359272
0.136497	0.657	0.573715	0.36524
0.137253	0.657001	0.577702	0.365222
0.137991	0.668232	0.581574	0.367908
0.13871	0.668257	0.581576	0.371035
0.139466	0.668255	0.591359	0.37102
0.140204	0.679493	0.59138	0.376076
0.140942	0.679476	0.591377	0.376093
0.141698	0.690715	0.602401	0.376087
0.142418	0.690747	0.602409	0.381676
0.143137	0.690746	0.613222	0.381639
0.14393	0.701634	0.613452	0.386059
0.144631	0.701657	0.613452	0.387319
0.14535	0.702049	0.62291	0.38732
0.146088	0.712826	0.622945	0.391735
0.146881	0.712829	0.622928	0.391701
0.147619	0.723914	0.631826	0.391712
0.14832	0.723923	0.631834	0.396484
0.149095	0.723938	0.642419	0.396484
0.149814	0.734755	0.642517	0.401642
0.150607	0.734781	0.64252	0.401853

## Sheet: Figure 4A data graph 1% mHA
Mean strain	Stress 1	Stress 2	Stress 3	Stress 4
0.00090962	0	0	0	0
0.00179705	1.73248e-06	-1.53614e-05	8.15555e-06	-3.80735e-07
0.00264012	-5.41399e-06	-7.45482e-06	-9.39962e-06	1.31354e-05
0.00354974	-6.71335e-06	-5.87349e-06	2.07345e-06	7.04359e-06
0.00441498	9.31206e-06	-1.12952e-06	-8.70847e-06	8.37617e-06
0.00534679	-3.03183e-06	6.5512e-06	-5.94388e-06	1.10413e-05
0.00618985	2.38216e-06	4.51807e-06	-8.57024e-06	2.01789e-05
0.00714384	7.57959e-06	-4.96988e-06	-1.65876e-06	3.04588e-06
0.00800909	6.49679e-07	4.06627e-06	5.52919e-07	-5.90139e-06
0.00891871	3.03183e-06	-2.25904e-06	3.59397e-06	1.59909e-05
0.00982833	-8.66238e-07	-1.51355e-05	2.90282e-06	3.80735e-06
0.0106492	3.89807e-06	-5.87349e-06	2.21168e-06	4.37845e-06
0.011581	-6.06367e-06	-2.03313e-06	9.67608e-07	3.61698e-06
0.0124463	7.14647e-06	-5.87349e-06	-4.83804e-06	8.37617e-06
0.0132671	3.89807e-06	9.93976e-06	0.000540478	1.37065e-05
0.0141768	2.59872e-06	3.38855e-06	0.00115049	1.90367e-06
0.015042	1.0828e-06	0.00178622	0.00113929	1.27546e-05
0.0159516	1.2777e-05	0.00179932	0.00278063	8.37617e-06
0.0168391	0.00118263	0.00181152	0.00279445	0.000859509
0.0177265	0.00115664	0.00425557	0.00278367	0.000871312
0.0186361	0.00118371	0.00424925	0.00461286	0.000875309
0.0195457	0.00352407	0.00425399	0.00461922	0.00256006
0.0204554	0.00352537	0.00696574	0.00652873	0.00254978
0.0213206	0.00590168	0.00696303	0.0065684	0.00405787
0.022208	0.00604353	0.0098808	0.00657227	0.00439558
0.023162	0.00604006	0.00987922	0.00879376	0.00440053
0.0239385	0.00873082	0.00989029	0.00878754	0.00643842
0.0248925	0.00872865	0.0130349	0.00878644	0.00643804
0.0258021	0.00873298	0.0130428	0.0111791	0.00644279
0.0266896	0.0116821	0.0135996	0.01118	0.00877232
0.0275326	0.0116693	0.0166604	0.0137483	0.00877898
0.0283757	0.0150927	0.0166532	0.0138058	0.0114259
0.0292853	0.0151897	0.0205272	0.0138097	0.0114377
0.0302171	0.0151815	0.020531	0.01667	0.0114476
0.0311046	0.0189968	0.0205213	0.0166672	0.0143676
0.0319032	0.0189992	0.0246861	0.0166796	0.0143583
0.0327907	0.0189931	0.0246883	0.0196281	0.0143663
0.0337003	0.0231175	0.0276389	0.0196289	0.0175764
0.0346099	0.0231266	0.0291325	0.0227855	0.0175755
0.0354974	0.0276443	0.02914	0.0228129	0.0211076
0.036407	0.0276581	0.0339014	0.0228094	0.0211152
0.0373166	0.0276748	0.0339124	0.0263268	0.0211216
0.0381375	0.032561	0.0339138	0.0263351	0.0251218
0.0390249	0.0325706	0.0390947	0.02634	0.0251154
0.0399123	0.0325597	0.0390944	0.0301456	0.0251182
0.0408663	0.0378958	0.0443697	0.0301489	0.0295014
0.0417538	0.0378789	0.0444806	0.0342369	0.0294911
0.0425968	0.0436443	0.0444698	0.034242	0.0342913
0.0434621	0.0436534	0.0503589	0.0342471	0.0342993
0.0444161	0.0436729	0.0503598	0.0384803	0.034305
0.0452591	0.0495625	0.0503417	0.0384937	0.0394622
0.0461244	0.0495605	0.0567553	0.0413217	0.0394637
0.047034	0.0531325	0.0567477	0.0429248	0.0424239
0.0479436	0.0555311	0.0637204	0.0429207	0.0452256
0.0488089	0.0555491	0.0637581	0.047615	0.0452277
0.0496963	0.0622338	0.0637568	0.0476164	0.0513044
0.0505615	0.0622392	0.0708492	0.0476145	0.0513097
0.051449	0.0622444	0.0708614	0.0525562	0.0513147
0.0523364	0.0696012	0.0708786	0.0525696	0.0577424
0.053246	0.0696068	0.078178	0.0569013	0.0577582
0.0541113	0.0769631	0.0781728	0.0577939	0.0644367
0.0549987	0.0776134	0.0858888	0.0577893	0.0646132
0.0558861	0.0776282	0.085896	0.0632025	0.0646242
0.0567736	0.0859828	0.0858978	0.0632067	0.0720904
0.057661	0.0859919	0.0940344	0.0632068	0.0720807
0.0585928	0.0859785	0.0940394	0.0686658	0.0720843
0.0594359	0.0948429	0.101731	0.0686633	0.079925
0.0603677	0.0948408	0.102579	0.074453	0.0799101
0.0612329	0.103992	0.102558	0.0744711	0.0880927
0.0621426	0.104065	0.111339	0.0744794	0.0881418
0.06303	0.104086	0.111359	0.0806329	0.0881433
0.0639174	0.113802	0.111341	0.0806391	0.0968237
0.0648049	0.11382	0.120216	0.0806398	0.0968426
0.0656479	0.113808	0.120235	0.0870404	0.0968428
0.0666019	0.123778	0.127866	0.0870265	0.105816
0.067445	0.123758	0.129502	0.0934161	0.105808
0.0683324	0.133878	0.129508	0.093426	0.115119
0.069242	0.133906	0.138983	0.0934322	0.115131
0.0701073	0.133902	0.138986	0.100014	0.115127
0.0709947	0.14417	0.138995	0.100036	0.125053
0.0718821	0.144165	0.148429	0.100852	0.125033
0.0727252	0.144163	0.148446	0.106927	0.133986
0.0736126	0.154779	0.157753	0.106932	0.135207
0.0745223	0.154788	0.158002	0.113813	0.135204
0.0754097	0.165646	0.15799	0.113836	0.145494
0.0763859	0.165648	0.168505	0.113837	0.145468
0.0772289	0.165664	0.168495	0.120925	0.145462
0.078072	0.176213	0.168503	0.120929	0.155864
0.0789816	0.176211	0.178984	0.124422	0.155872
0.0798469	0.184515	0.178987	0.127848	0.165397
0.0808009	0.186725	0.189051	0.127857	0.166386
0.0816883	0.186737	0.18914	0.134705	0.166383
0.0825313	0.197233	0.189155	0.134713	0.177087
0.0834188	0.197242	0.19957	0.134701	0.17709
0.0842618	0.197251	0.199567	0.141687	0.177096
0.0851715	0.207537	0.199562	0.141679	0.187604
0.0860589	0.20754	0.209877	0.148376	0.187595
0.0869685	0.217489	0.209845	0.148655	0.198163
0.087856	0.217776	0.219848	0.148666	0.198279
0.0887434	0.217774	0.219862	0.155644	0.198285
0.0896308	0.228042	0.219868	0.15564	0.209018
0.0904739	0.228038	0.22973	0.155652	0.209035
0.0913613	0.228053	0.229735	0.162459	0.209032
0.0922487	0.238167	0.238858	0.162459	0.219562
0.0931362	0.238171	0.239795	0.169308	0.219556
0.0940458	0.248086	0.239793	0.169413	0.230019
0.0949332	0.248142	0.250025	0.169417	0.230065
0.0958207	0.248145	0.250037	0.176222	0.230068
0.0967747	0.258269	0.250029	0.176211	0.240153
0.0976621	0.258248	0.260206	0.176208	0.240163
0.0985052	0.258263	0.260207	0.182961	0.242391
0.0993704	0.268429	0.269621	0.182976	0.249855
0.10028	0.268423	0.270355	0.189884	0.249853
0.101145	0.278468	0.270349	0.189912	0.259226
0.102099	0.278493	0.280462	0.189907	0.259243
0.102965	0.278488	0.280486	0.196749	0.259241
0.103852	0.288357	0.280484	0.196754	0.267885
0.104717	0.288341	0.290684	0.196766	0.267888
0.105605	0.295143	0.290677	0.203533	0.274945
0.106559	0.298309	0.300602	0.203521	0.275824
0.107379	0.298303	0.300792	0.210329	0.275835
0.108267	0.308342	0.300775	0.210341	0.283279
0.109154	0.308358	0.311076	0.210346	0.283279
0.11002	0.308383	0.311087	0.217228	0.283293
0.110929	0.318438	0.311081	0.21722	0.29082
0.111817	0.318434	0.321268	0.221966	0.290831
0.112704	0.327616	0.321285	0.224123	0.29837
0.113614	0.328345	0.331348	0.22413	0.298626
0.114479	0.328325	0.331365	0.230623	0.298624
0.115411	0.338243	0.331384	0.230622	0.306646
0.116298	0.338257	0.341512	0.230628	0.306654
0.117141	0.338253	0.341517	0.237027	0.306648
0.118007	0.348121	0.350165	0.23704	0.314669
0.118894	0.348118	0.351985	0.243305	0.314664
0.119848	0.357533	0.351976	0.243704	0.322581
0.120691	0.357591	0.362166	0.243701	0.322632
0.121601	0.357575	0.36217	0.250427	0.322628
0.122488	0.36742	0.362162	0.250433	0.330772
0.123331	0.367426	0.372168	0.250426	0.330776
0.124219	0.367413	0.372177	0.257297	0.330771
0.125106	0.377221	0.379431	0.257304	0.338828
0.12606	0.377216	0.382487	0.26401	0.338838
0.12697	0.385315	0.382468	0.264096	0.346404
0.12779	0.385337	0.392661	0.264088	0.346419
0.128678	0.385329	0.392679	0.270765	0.346426
0.129588	0.38782	0.392698	0.270775	0.354356
0.130453	0.387806	0.403004	0.270778	0.354369
0.13134	0.388182	0.403008	0.277304	0.354616
0.132228	0.392498	0.413084	0.277305	0.362562
0.133115	0.392519	0.413132	0.283979	0.362557
0.134003	0.400319	0.413131	0.283998	0.370914
0.134957	0.40033	0.423114	0.283997	0.370904
0.135777	0.400337	0.423121	0.290975	0.37091
0.136709	0.405439	0.423116	0.290982	0.379233
0.137597	0.405444	0.432661	0.294575	0.379239
0.138462	0.404082	0.432664	0.297774	0.385836
0.139305	0.404019	0.441539	0.29777	0.387774
0.140237	0.404024	0.441586	0.304329	0.387777
0.141102	0.401187	0.441584	0.304332	0.396159
0.142034	0.40119	0.450922	0.304327	0.396154
0.142921	0.401187	0.450927	0.310798	0.396158
0.143831	0.404155	0.453355	0.310794	0.404047
0.144652	0.404158	0.460534	0.316906	0.404054
0.145517	0.412081	0.460526	0.317101	0.41126
0.146427	0.41228	0.470269	0.317103	0.411319
0.147336	0.412283	0.470282	0.321879	0.411318
0.148224	0.42141	0.470301	0.321888	0.419524
0.149133	0.421406	0.479048	0.321887	0.419517
0.149999	0.42141	0.479064	0.321201	0.419539
0.150842	0.430793	0.480437	0.321199	0.427837

## Sheet: Figure 4A data graph 1% sHA
Mean strain	Stress 1	Stress 2	Stress 3
0.000889583	0	0	0
0.00182478	7.04432e-06	-1.42211e-05	8.45025e-06
0.00273718	-5.72351e-06	-1.15957e-05	9.75028e-06
0.00362676	4.84297e-06	7.87631e-06	2.27507e-06
0.00456196	1.07866e-05	3.2818e-06	1.05628e-05
0.00547435	-5.94365e-06	-2.47229e-05	1.30004e-05
0.00640956	-3.08189e-06	-9.18903e-06	6.33768e-06
0.00729914	5.06311e-06	-1.0283e-05	4.38763e-06
0.00821153	-1.12269e-05	-5.46966e-06	5.68767e-06
0.00914673	7.92486e-06	0.000138492	1.23504e-05
0.0100363	-1.32081e-06	0.000139148	3.25009e-06
0.0109943	1.54095e-06	0.0001479	6.66269e-06
0.0119067	1.2988e-05	0.00193385	8.61275e-06
0.0127279	-1.18873e-05	0.00193998	1.00753e-05
0.0136403	-1.27678e-05	0.00251079	6.01268e-06
0.0145755	5.94365e-06	0.0038758	0
0.0155107	-4.4027e-06	0.00390228	-1.62505e-07
0.0164687	1.98122e-06	0.00587398	5.20015e-06
0.0173583	1.16672e-05	0.00588032	1.18628e-05
0.0183163	8.58527e-06	0.0058812	2.24257e-05
0.0192059	1.25477e-05	0.00809094	3.25009e-06
0.0200954	0.0022478	0.00808985	1.5438e-05
0.020985	0.0022423	0.0104694	6.8252e-06
0.0218746	0.00226079	0.0105254	0.00161676
0.0228098	0.00522028	0.0105508	0.00161903
0.0237222	0.00523129	0.01319	0.00363214
0.0246118	0.00849853	0.0131928	0.00366383
0.0255242	0.00851218	0.0131777	0.00364839
0.0264366	0.00849941	0.0160552	0.00598554
0.0274174	0.0121581	0.0160526	0.00597774
0.0283298	0.012162	0.0192519	0.00597481
0.0291737	0.0125787	0.019279	0.008499
0.0300861	0.0163146	0.0192646	0.00849672
0.0309985	0.0163019	0.0228345	0.0113435
0.0319337	0.0209412	0.0228358	0.011351
0.0328233	0.0209351	0.0228343	0.0113526
0.0337585	0.0209342	0.0267302	0.0143787
0.0346709	0.0261192	0.0267431	0.0143753
0.0355833	0.0261159	0.030855	0.0143849
0.0364957	0.0311608	0.0308631	0.0176087
0.0374081	0.0319984	0.0308485	0.017616
0.0382977	0.0319755	0.0353697	0.0211599
0.0392329	0.0383158	0.0353703	0.0211667
0.0401225	0.0383229	0.0373335	0.0211783
0.0410577	0.0383301	0.040172	0.025021
0.0419929	0.0452069	0.0401911	0.0250239
0.0428596	0.0452052	0.0454846	0.0276434
0.043772	0.0526235	0.0454951	0.0290606
0.0446844	0.0527576	0.0455076	0.0290646
0.0455968	0.0527598	0.0511116	0.0335364
0.0465776	0.0609321	0.0510989	0.0335397
0.0474444	0.0609613	0.056613	0.0335402
0.048334	0.0609468	0.057088	0.0382886
0.0493148	0.0695045	0.0570901	0.0382879
0.0502044	0.0695178	0.0634135	0.043088
0.051094	0.0784288	0.0634115	0.0432495
0.0520292	0.0784651	0.0634096	0.0432571
0.0529416	0.0784797	0.0699648	0.0484763
0.0537855	0.0878246	0.0699635	0.0484859
0.0547207	0.0878323	0.0768352	0.0485007
0.0556559	0.0878367	0.0770551	0.0538456
0.0565683	0.0978929	0.0770533	0.0538386
0.0575035	0.0979075	0.0843676	0.0596178
0.0584387	0.108002	0.0843883	0.0596173
0.0592827	0.108026	0.08438	0.0596251
0.0602407	0.108015	0.0920378	0.065368
0.0611759	0.11819	0.0920273	0.065367
0.0620655	0.118205	0.0999946	0.065569
0.0629323	0.121463	0.100019	0.0713812
0.0638675	0.128873	0.100036	0.0713737
0.0647799	0.128857	0.108114	0.0776261
0.0656923	0.139979	0.108141	0.0776375
0.0665818	0.140009	0.108757	0.0776425
0.0675627	0.14	0.11665	0.0840921
0.0684294	0.151246	0.116657	0.0840912
0.069319	0.15126	0.12549	0.0848564
0.0702542	0.162057	0.125485	0.0906975
0.0711894	0.162983	0.125489	0.0907049
0.0721018	0.16298	0.13475	0.097555
0.0729458	0.175108	0.134741	0.0975649
0.0738582	0.175111	0.142767	0.0975633
0.0747934	0.175116	0.143839	0.104482
0.0757058	0.187437	0.14384	0.104483
0.076641	0.18745	0.153139	0.111024
0.0775306	0.200123	0.153154	0.111643
0.0784886	0.200277	0.153152	0.111651
0.0793781	0.200271	0.162817	0.118926
0.0802905	0.212956	0.162816	0.11893
0.0811801	0.212971	0.172358	0.118932
0.0821381	0.212959	0.172431	0.126348
0.0830733	0.225652	0.172429	0.126354
0.0839401	0.225666	0.181896	0.133248
0.0848525	0.238352	0.181908	0.133412
0.0857421	0.23838	0.181923	0.133401
0.0866773	0.238378	0.191341	0.140437
0.0875669	0.250822	0.191337	0.140442
0.0884793	0.250839	0.200711	0.140423
0.0894145	0.256122	0.200879	0.147555
0.0903269	0.263218	0.200871	0.147567
0.0912621	0.263222	0.210359	0.154534
0.0921516	0.275594	0.210371	0.15454
0.0930412	0.275609	0.210359	0.154537
0.0939308	0.275615	0.219622	0.161239
0.0948432	0.287862	0.219626	0.16123
0.0957556	0.287866	0.22919	0.161238
0.0966908	0.297113	0.229211	0.167935
0.0976716	0.300148	0.229214	0.167941
0.0985384	0.300153	0.238875	0.174492
0.0994508	0.312352	0.238878	0.174521
0.100363	0.312349	0.240494	0.174512
0.101298	0.312359	0.248501	0.180958
0.102211	0.324498	0.248513	0.180952
0.1031	0.324497	0.258157	0.18622
0.104013	0.336287	0.2582	0.187128
0.104902	0.336614	0.258195	0.187121
0.105838	0.336604	0.267787	0.19294
0.106773	0.348889	0.267789	0.192947
0.107685	0.348919	0.276711	0.192947
0.108552	0.348906	0.277367	0.198731
0.10951	0.360936	0.277369	0.198756
0.110445	0.360931	0.286793	0.204322
0.111289	0.372728	0.286799	0.204629
0.112201	0.372815	0.286814	0.204642
0.113114	0.372817	0.296431	0.210485
0.114026	0.384943	0.296441	0.210501
0.114939	0.384946	0.306158	0.210502
0.115919	0.387099	0.306173	0.216505
0.116809	0.396869	0.306171	0.216499
0.117676	0.396877	0.315772	0.222468
0.118611	0.409007	0.315791	0.222491
0.119546	0.409041	0.315785	0.222487
0.120436	0.409046	0.325298	0.228527
0.121325	0.420969	0.325287	0.228525
0.122261	0.420979	0.334788	0.228574
0.12315	0.424056	0.334845	0.234621
0.124108	0.43268	0.33484	0.23463
0.124998	0.432678	0.344604	0.240712
0.125933	0.444492	0.344606	0.24073
0.126868	0.444501	0.344611	0.24073
0.127735	0.444498	0.354431	0.247024
0.128625	0.456372	0.354469	0.247015
0.129605	0.456374	0.363911	0.252522
0.130472	0.467474	0.363943	0.253259
0.131407	0.468185	0.363933	0.253252
0.13232	0.468197	0.373593	0.259346
0.133164	0.479577	0.373594	0.259344
0.134076	0.479578	0.382631	0.259338
0.135011	0.479592	0.383225	0.265449
0.135946	0.490609	0.38324	0.26544
0.136882	0.490628	0.392882	0.271566
0.137817	0.499955	0.392883	0.271649
0.138684	0.49999	0.392893	0.271657
0.139573	0.499979	0.402636	0.277918
0.140486	0.508477	0.402643	0.27791
0.141398	0.508474	0.411323	0.277912
0.14231	0.508468	0.412432	0.284083
0.143268	0.517047	0.412419	0.284083
0.144158	0.517073	0.422232	0.290109
0.145048	0.526635	0.422225	0.290216
0.145983	0.526675	0.42223	0.290217
0.146872	0.526675	0.43163	0.29628
0.14783	0.536253	0.431645	0.296286
0.148766	0.536249	0.441201	0.296291
0.149655	0.538198	0.441398	0.302549
0.150545	0.542092	0.44142	0.302561
0.151434	0.54209	0.451305	0.308885
0.152324	0.538561	0.451299	0.308899
0.153236	0.538566	0.451301	0.308898

## Sheet: Figure 4A data graph 5%  mHA
Mean strain	Stress 1	Stress 2	Stress 3	Stress 4
0.00104614	0.000396727	0	0	0
0.00206613	0.000384597	-8.37655e-07	9.15006e-06	-1.27092e-06
0.00311227	0.000387023	-1.04108e-05	3.41602e-06	-4.53899e-06
0.00418456	0.000388022	-3.35062e-06	4.39203e-06	9.98578e-07
0.0052307	0.000382742	-1.13682e-05	5.36804e-06	3.17729e-06
0.00640761	0.00039373	-2.27363e-06	1.83001e-06	-6.35459e-07
0.00740144	0.000378746	-5.26526e-06	-2.56202e-06	2.17872e-06
0.00842143	0.000384169	3.23095e-06	-1.95201e-06	-5.62835e-06
0.00944142	0.000394016	-4.7866e-06	2.31802e-06	-3.99431e-06
0.0104614	0.000389306	-1.79497e-06	-4.02603e-06	-4.17587e-06
0.0115337	0.000381886	-3.23095e-06	8.54006e-07	3.35885e-06
0.012606	0.000389306	-5.74392e-06	5.24603e-06	-2.08794e-06
0.0135998	0.000382599	-4.54727e-06	-1.46401e-06	2.99573e-06
0.0146721	0.00039002	-5.86358e-06	-1.22001e-07	3.44963e-06
0.0156921	0.000382885	2.3933e-06	3.78203e-06	5.44679e-06
0.0167382	0.000374608	0.000712844	5.73404e-06	-9.07798e-07
0.0178105	0.000393873	0.000718708	1.22001e-06	-1.8156e-07
0.0189351	0.000381743	0.0007144	7.80805e-06	5.26523e-06
0.0199551	0.00111654	0.00179366	-2.44002e-06	4.53899e-07
0.0209228	0.00111626	0.00178827	-3.78203e-06	9.98578e-07
0.021969	0.00229488	0.00299713	-6.10004e-07	1.99716e-06
0.0230674	0.0025783	0.00299892	3.90403e-06	2.90495e-06
0.0241397	0.00257302	0.00299402	0.00159699	-6.53615e-06
0.0250812	0.00418148	0.00435401	0.00159333	0.000347596
0.0261012	0.00419546	0.00435736	0.00365758	0.000499017
0.0271997	0.00417762	0.00547754	0.00388585	0.000502012
0.0282196	0.00599658	0.00580686	0.00388426	0.00168433
0.0292658	0.00600143	0.00579777	0.0063244	0.0016767
0.0303642	0.00783493	0.00734108	0.00633428	0.00168351
0.0313842	0.00789402	0.00734444	0.00632123	0.00297749
0.0325088	0.00789873	0.00733103	0.00895986	0.00298085
0.0335288	0.0099119	0.00909872	0.00895486	0.00438276
0.0345488	0.0099226	0.00909322	0.0118536	0.00439492
0.0355949	0.00992432	0.0109252	0.0119242	0.00440346
0.0366672	0.0121644	0.0109972	0.0119202	0.00598765
0.0377395	0.0121671	0.0110015	0.0151874	0.00598747
0.0387857	0.0144755	0.0131177	0.015187	0.00598311
0.0398056	0.0145061	0.0131126	0.015193	0.00775695
0.0407995	0.0145039	0.0131126	0.0185261	0.00776022
0.0418456	0.0170373	0.0154806	0.0185345	0.0096183
0.0429179	0.0170601	0.0154843	0.0221613	0.00963165
0.0440687	0.0170546	0.0179888	0.0221816	0.00963764
0.0450625	0.0198386	0.0179882	0.0221721	0.0116604
0.0460563	0.0198374	0.017987	0.0260795	0.011653
0.0470763	0.0229759	0.0207078	0.0260776	0.0116542
0.0481748	0.0229698	0.0207014	0.0292136	0.0137317
0.0491948	0.0229814	0.020705	0.0301814	0.0137393
0.0501886	0.026413	0.0235996	0.0301801	0.0158494
0.0512609	0.0264252	0.0236155	0.03451	0.0158497
0.0522809	0.0271901	0.0267943	0.0345195	0.0158608
0.053327	0.0301049	0.0267999	0.0345214	0.0180262
0.0543732	0.0301087	0.0267917	0.0389943	0.0180288
0.0554454	0.0340112	0.0301291	0.0389994	0.0195545
0.0564654	0.0340061	0.0301425	0.0436784	0.0204766
0.0575116	0.0340097	0.032785	0.0438161	0.0204771
0.0585839	0.0382342	0.0336534	0.0438161	0.0231549
0.0596039	0.0382407	0.0336559	0.048875	0.0231537
0.06065	0.0422399	0.0373434	0.0488736	0.0231573
0.0617223	0.0426398	0.0373364	0.048873	0.0259335
0.0627423	0.0426385	0.037352	0.0540956	0.0259405
0.0637884	0.0471272	0.0412205	0.054095	0.0284318
0.0648607	0.0471378	0.0412276	0.0591859	0.0287504
0.065933	0.0471419	0.0448323	0.0595536	0.0287535
0.0670315	0.0518734	0.0453905	0.0595508	0.0316796
0.0680514	0.0518584	0.0453839	0.0652121	0.0316779
0.0691237	0.0569314	0.0498874	0.065212	0.0316773
0.0701176	0.0569682	0.0498852	0.065222	0.0348383
0.0711114	0.056953	0.049898	0.0711244	0.0348345
0.0721575	0.0623694	0.0546698	0.0711238	0.038084
0.073256	0.0623757	0.0546718	0.077158	0.038161
0.074276	0.0623712	0.0594477	0.0771634	0.038168
0.0753483	0.0677729	0.0594829	0.0771756	0.0415886
0.0764467	0.0677791	0.0594775	0.0832237	0.04159
0.077519	0.0731605	0.0645932	0.0832208	0.0419555
0.078539	0.0731758	0.0645886	0.0833533	0.0450958
0.0795328	0.0731646	0.0645912	0.089527	0.0450992
0.0805528	0.0787692	0.0698373	0.0895265	0.0486865
0.0816774	0.0787735	0.069839	0.0958986	0.0486944
0.0826974	0.0787836	0.0752028	0.0959112	0.0486947
0.0836912	0.0845665	0.0752079	0.0959191	0.0524444
0.0847635	0.0845783	0.0752053	0.102422	0.0524475
0.0858097	0.0904768	0.0805497	0.102428	0.0526563
0.0869343	0.0904802	0.0805496	0.105673	0.0561956
0.0878758	0.0904735	0.0805814	0.109027	0.0562006
0.0890527	0.0963599	0.0861335	0.109031	0.0598264
0.0900465	0.0963542	0.0861294	0.115462	0.0598233
0.0910927	0.101393	0.091871	0.115472	0.0598279
0.0921127	0.102524	0.0918786	0.115482	0.0635464
0.0930803	0.102536	0.0918809	0.121932	0.0635452
0.0941526	0.108661	0.0975364	0.12194	0.0653099
0.0951988	0.108672	0.0975442	0.127302	0.0672332
0.0962711	0.108657	0.102866	0.128496	0.0672274
0.0972911	0.114721	0.103249	0.128494	0.0708418
0.0984157	0.114739	0.103251	0.135066	0.0708411
0.0994618	0.120674	0.108931	0.135061	0.070843
0.100429	0.120801	0.108947	0.135059	0.0743219
0.101528	0.12081	0.108937	0.141423	0.0743252
0.102522	0.126748	0.114617	0.141414	0.0776713
0.10362	0.126752	0.114611	0.147546	0.0778008
0.104588	0.126754	0.120105	0.147705	0.077806
0.105765	0.132827	0.120127	0.147705	0.081221
0.106732	0.132833	0.120126	0.153934	0.0812194
0.107779	0.139114	0.125801	0.153942	0.0812197
0.108851	0.13914	0.1258	0.153941	0.0847001
0.109871	0.139136	0.125802	0.160037	0.0846956
0.110917	0.145288	0.131393	0.160039	0.0881194
0.111989	0.145299	0.131401	0.166241	0.0881357
0.112983	0.145295	0.136746	0.166256	0.0881453
0.114029	0.151312	0.136787	0.166252	0.0915128
0.115128	0.151321	0.136794	0.172353	0.0915135
0.116095	0.157223	0.142282	0.17236	0.0915117
0.117142	0.157253	0.142285	0.172367	0.0948296
0.118188	0.157249	0.142285	0.178395	0.094822
0.119286	0.163047	0.147764	0.1784	0.0981935
0.120332	0.163043	0.147764	0.184421	0.0982012
0.121352	0.163574	0.153316	0.184437	0.0982061
0.122503	0.168914	0.153324	0.184431	0.101637
0.123471	0.168903	0.153317	0.190533	0.101639
0.124491	0.174794	0.158778	0.190545	0.102747
0.125537	0.174789	0.158784	0.195214	0.104998
0.126661	0.174791	0.160013	0.196524	0.104998
0.127734	0.180794	0.164263	0.19653	0.108426
0.128701	0.180784	0.164258	0.20223	0.108431
0.129721	0.185584	0.16975	0.202233	0.108427
0.130846	0.186709	0.169756	0.202234	0.11173
0.131814	0.186701	0.169755	0.207933	0.11173
0.13286	0.192698	0.175138	0.207931	0.114453
0.133906	0.192717	0.175133	0.212143	0.114826
0.135057	0.192706	0.18009	0.212539	0.114827
0.136024	0.198827	0.180591	0.21254	0.117762
0.137044	0.198839	0.180587	0.207849	0.11776
0.138091	0.204723	0.186037	0.207855	0.117763
0.139111	0.204972	0.186043	0.207856	0.120419
0.140157	0.204973	0.186038	0.19885	0.120429
0.141229	0.211042	0.191302	0.198845	0.123402
0.142354	0.211053	0.1913	0.199887	0.123471
0.1434	0.211055	0.196358	0.199902	0.123464
0.144394	0.217135	0.196469	0.199898	0.126458
0.145414	0.217139	0.196463	0.203982	0.12646
0.14659	0.223208	0.201875	0.203981	0.127062
0.147558	0.223248	0.201871	0.203982	0.128538
0.148552	0.223252	0.201873	0.20738	0.128535
0.149598	0.229151	0.20744	0.207389	0.130822
0.150749	0.229151	0.20744	0.210997	0.130834
0.151743	0.229208	0.212866	0.211009	0.130832
0.152789	0.234844	0.212904	0.211	0.13341
0.153809	0.234849	0.212902	0.214903	0.133408
0.154829	0.240811	0.218374	0.214905	0.133549
0.155927	0.240816	0.218376	0.215866	0.136056
0.156947	0.240821	0.218372	0.219359	0.136054
0.157967	0.246755	0.223969	0.219359	0.138815
0.15904	0.246756	0.223976	0.223894	0.13882
0.447748
0.448925
0.449919
0.450939
0.451985
0.453031
0.454077
0.455071
0.456143
0.457242
0.45821
0.45923
0.460302
0.461322
0.462394
0.46344
0.464617
0.465611
0.466579
0.467703
0.468749
0.469743
0.470816
0.471836
0.472882
0.473902
0.475
0.476099
0.477145
0.478139
0.479185
0.480205
0.481225
0.482297
0.483291
0.484337
0.485435
0.486481
0.48758
0.488626
0.48962
0.49064
0.491764
0.492732
0.493804
0.494903
0.495871
0.496969
0.498041
0.499087
0.500107
0.501127
0.502147
0.503246
0.504292
0.505286
0.506306
0.507378
0.50845
0.509575
0.510595
0.511641
0.512661
0.513655
0.514727
0.515826
0.516846
0.517866
0.518912
0.520036
0.521056
0.52205
0.523096
0.524169
0.525189
0.526209
0.527229
0.528301
0.529373
0.530393
0.531492
0.532564
0.533532
0.534604
0.535729
0.53667
0.537742
0.538841
0.539808
0.540933
0.541953
0.542947
0.544019
0.545065
0.546085
0.547184
0.54823
0.54925
0.55027
0.55129
0.552362
0.553487
0.554507
0.555579
0.556573
0.557619
0.558665
0.559659
0.560757

## Sheet: Figure 4A data graph 5% sHA
Mean strain	Stress 1	Stress 2	Stress 3	Stress 4
0.00105714	0	0	0	0
0.00214072	4.21264e-06	1.12439e-06	3.58075e-06	-4.45712e-07
0.003145	1.29388e-05	5.48138e-06	-1.90228e-06	-1.60456e-06
0.00425501	1.18857e-05	7.02741e-07	1.67848e-06	-9.80567e-07
0.00533858	1.0682e-05	5.62193e-07	6.37822e-06	5.34855e-07
0.00639572	-2.40722e-06	-5.76247e-06	3.58075e-06	2.40685e-06
0.00737358	7.37212e-06	2.81096e-07	6.37822e-06	1.24799e-06
0.00845716	9.47844e-06	9.55727e-06	2.68557e-06	1.15885e-06
0.00959359	9.47844e-06	8.43289e-06	5.59493e-07	8.29025e-06
0.0105714	6.01805e-06	5.05973e-06	-6.04252e-06	1.09645e-05
0.0116022	1.17352e-05	1.26493e-06	1.67848e-06	4.63541e-06
0.0126857	9.17753e-06	-1.96767e-06	5.37113e-06	9.80567e-07
0.01369	-8.72618e-06	-1.96767e-06	-4.47594e-07	7.30968e-06
0.0147472	4.36309e-06	-1.96767e-06	2.46177e-06	-2.05028e-06
0.0158572	1.50451e-05	0.000440056	-4.47594e-07	9.80567e-07
0.0168879	0.000101254	0.000437245	1.67848e-06	-9.80567e-07
0.0180507	0.000104413	0.000446943	0.000556919	9.80567e-06
0.0190815	0.000116449	0.00143457	0.000567661	4.36798e-06
0.0200593	0.00145893	0.00144076	0.000560724	6.15083e-06
0.0211957	0.00145291	0.00238313	0.00196147	1.06971e-06
0.0222529	0.00147021	0.00246662	0.00195341	0.000172669
0.0232307	0.00298375	0.00245917	0.00195341	0.000178017
0.0242879	0.00299293	0.00360871	0.00341526	0.000173471
0.0254508	0.00463345	0.00360717	0.00341794	0.00131646
0.0264022	0.00464504	0.00361546	0.00493271	0.00131191
0.0274329	0.00464263	0.00488335	0.00494491	0.00226324
0.0285165	0.00644127	0.00487491	0.00494278	0.0025501
0.0295736	0.00644473	0.00622263	0.00660336	0.00255447
0.0306308	0.00645617	0.00623739	0.00660559	0.00393751
0.0317936	0.00841444	0.00625383	0.00660436	0.0039417
0.0327715	0.00842272	0.00766971	0.00840515	0.00394402
0.033855	0.010616	0.0076624	0.00840761	0.0054138
0.0349122	0.0106022	0.00767126	0.0103899	0.00541424
0.0359165	0.0106091	0.00921152	0.0103932	0.00695908
0.0369736	0.0129105	0.00920984	0.0103975	0.00700722
0.0380043	0.0129144	0.0109668	0.012486	0.00700767
0.0390615	0.0129122	0.0109654	0.0124894	0.0087471
0.0401451	0.0153818	0.010965	0.0135053	0.00874202
0.0412286	0.0153818	0.012819	0.0146436	0.00874398
0.0423386	0.0180078	0.0128323	0.0146462	0.010673
0.0433429	0.0180027	0.0128333	0.0169317	0.01067
0.0444001	0.0180182	0.0146316	0.0169313	0.0127754
0.0454308	0.0208503	0.0146325	0.0169306	0.012782
0.0464879	0.0208592	0.0165524	0.0192477	0.0127812
0.0476244	0.0235094	0.0165604	0.0192536	0.0150306
0.0486286	0.0238768	0.0165532	0.0212964	0.0150316
0.0496594	0.0238664	0.0185479	0.0216779	0.0150265
0.0507958	0.0270642	0.0185405	0.021668	0.017529
0.0518001	0.0270677	0.0191777	0.0241766	0.0175251
0.0528308	0.0270606	0.0205909	0.0241766	0.0201702
0.0539144	0.0305615	0.0205958	0.0241822	0.0201751
0.0550244	0.0305556	0.0226915	0.0267839	0.0201736
0.0560815	0.0341655	0.0226929	0.0267857	0.022923
0.0570858	0.0342026	0.0226905	0.0295512	0.0229192
0.0581429	0.0342048	0.0250391	0.0296021	0.0247477
0.0592529	0.0379506	0.0250424	0.0295983	0.0258422
0.0602837	0.0379505	0.0274807	0.0326571	0.0258449
0.0612615	0.0379494	0.0275472	0.0326573	0.0288858
0.0623451	0.0419568	0.027555	0.0326596	0.0288814
0.0634287	0.0419624	0.0302288	0.0358642	0.0288852
0.0644594	0.0460161	0.0302364	0.0358658	0.0321548
0.065543	0.0460377	0.0302329	0.0391737	0.0321545
0.0665737	0.0460377	0.0330669	0.0391946	0.0352512
0.0677365	0.0502511	0.0330651	0.0391988	0.0355323
0.0687408	0.0502495	0.0359349	0.0429807	0.0355362
0.0697715	0.0502461	0.0360073	0.0429821	0.0391177
0.0708022	0.0546542	0.0360031	0.0456751	0.0391172
0.0719122	0.0546662	0.0390401	0.0470717	0.0391136
0.0730222	0.0593368	0.0390533	0.0470764	0.0428093
0.0739737	0.059355	0.0390592	0.0510941	0.0428136
0.0751101	0.0593571	0.0422222	0.051095	0.046626
0.0761673	0.0641457	0.0422298	0.0510946	0.0466411
0.0771451	0.0641446	0.0454762	0.0550458	0.0466435
0.0782815	0.0654162	0.0455015	0.0550432	0.0506548
0.0793387	0.069077	0.0454929	0.0583795	0.0506532
0.0804487	0.0690727	0.0489154	0.0590973	0.052162
0.0814265	0.0742586	0.0489127	0.0590931	0.0547031
0.0824308	0.0742467	0.0491879	0.0632709	0.0547048
0.083488	0.0742572	0.0523265	0.0632797	0.0587835
0.0845187	0.079557	0.0523318	0.0632763	0.0587959
0.0855758	0.0795651	0.0558406	0.0675015	0.0587893
0.0866594	0.083759	0.0558395	0.067506	0.0630718
0.087743	0.0849235	0.0558424	0.0715314	0.0630733
0.088853	0.0849363	0.059452	0.0716471	0.06659
0.0898573	0.0903332	0.059452	0.0716547	0.0674962
0.0909408	0.0903287	0.0612819	0.0758598	0.0675005
0.0919451	0.0903253	0.0630472	0.0758589	0.0718782
0.0930551	0.0957763	0.0630465	0.0758548	0.0718775
0.0941387	0.0957716	0.0666364	0.0800977	0.0718804
0.0951959	0.10102	0.0666433	0.080099	0.0762282
0.0961737	0.101037	0.0666447	0.0843629	0.0762189
0.0972309	0.101032	0.0701359	0.0843975	0.0797722
0.0983144	0.106364	0.0701434	0.0843924	0.0806333
0.0993451	0.106359	0.073602	0.0886464	0.0806339
0.100402	0.106367	0.0736821	0.0886563	0.0849951
0.101539	0.111939	0.0736735	0.0886571	0.0850032
0.102517	0.111934	0.0772883	0.0929314	0.0850092
0.1036	0.117404	0.0773057	0.0929366	0.0892642
0.104631	0.117431	0.0772866	0.0972397	0.0892694
0.105794	0.117425	0.0807117	0.097248	0.0935287
0.106772	0.122799	0.0807182	0.097254	0.0935372
0.107802	0.122794	0.0841282	0.101538	0.0935439
0.108833	0.126108	0.0841443	0.101537	0.0978182
0.10989	0.128175	0.0841391	0.101812	0.097819
0.110974	0.128175	0.0875182	0.105804	0.0978211
0.112031	0.133543	0.0875098	0.105808	0.101992
0.113194	0.133556	0.0875268	0.110007	0.101988
0.114224	0.133556	0.0908794	0.11002	0.106056
0.115229	0.138978	0.0908724	0.11002	0.106057
0.116418	0.138975	0.0942717	0.11437	0.106057
0.117396	0.141336	0.0942734	0.114378	0.110135
0.118453	0.14418	0.0942741	0.118246	0.110137
0.119431	0.144194	0.0976658	0.118629	0.110135
0.120514	0.14929	0.0976558	0.118633	0.114067
0.121572	0.149282	0.09807	0.122853	0.114065
0.122655	0.149286	0.100977	0.122867	0.117765
0.123712	0.154738	0.100975	0.122874	0.117767
0.124796	0.154727	0.104325	0.127186	0.117769
0.125853	0.159795	0.104325	0.12718	0.121303
0.126884	0.160113	0.104308	0.131388	0.1213
0.127994	0.160112	0.107637	0.13145	0.124361
0.128998	0.16546	0.107634	0.131443	0.124701
0.130055	0.16546	0.110146	0.13576	0.124702
0.131059	0.165468	0.110442	0.135768	0.12818
0.13209	0.170717	0.110453	0.135771	0.128178
0.133147	0.170718	0.11162	0.140134	0.128181
0.13431	0.176009	0.111616	0.140132	0.131237
0.135367	0.176016	0.111618	0.144415	0.131235
0.136424	0.176017	0.112607	0.144468	0.133571
0.137429	0.181291	0.112604	0.144472	0.133607
0.138486	0.181297	0.114473	0.148722	0.133603
0.139569	0.181287	0.114531	0.148726	0.136296
0.1406	0.186566	0.114531	0.148715	0.136297
0.141631	0.186574	0.117001	0.152904	0.136289
0.142688	0.192003	0.117013	0.152901	0.139598
0.143719	0.192017	0.117019	0.156227	0.139602
0.144776	0.192015	0.119445	0.156235	0.142875
0.145859	0.197288	0.119452	0.156241	0.142938
0.147022	0.197295	0.122494	0.158769	0.142951
0.148027	0.197294	0.122502	0.158761	0.14605
0.149031	0.202616	0.122494	0.159516	0.146062
0.150115	0.202612	0.125713	0.16256	0.146058
0.151172	0.208024	0.125699	0.162562	0.149188
0.152335	0.208031	0.125701	0.166699	0.149185

## Sheet: Figure 4 data
Normalised data to mean of control (Fig 4B)															Raw data from Matlab script
Ultimate stress 1% HA particles															Ultimate stress 1% HA particles
	EXP 1				EXP 2				EXP 5							EXP 1				EXP 2				EXP 5
Control	111	74	115		90	132	78		128	105	67				Control	0.4712	0.3142	0.4858		0.5029	0.733	0.434		0.856	0.701	0.4501
1% sHA	42				117	125	144		102	90	58				1% sHA	0.1778				0.6502	0.6946	0.8018		0.6812	0.6054	0.3851
1% mHA	55	53	72		123	97	65		74	72	48	79			1% mHA	0.2315	0.2239	0.3052		0.6843	0.5425	0.3634		0.4973	0.4822	0.3219	0.5279
Stiffness 1% HA particles															Stiffness 1% HA particles
	EXP 1				EXP 2				EXP 5							EXP 1				EXP 2				EXP 5
Control	106	74	120		133	86	82		133	109	57				Control	3.1849	2.2208	3.6002		6.1058	3.9434	3.7679		5.9145	4.8567	2.5405
1% sHA					124	81	79		78	70	32				1% sHA					5.7149	3.7257	3.6566		3.4641	3.0904	1.4202
1% mHA	120	45	92		108	106	36		69	68	40	63			1% mHA	1.972	1.3521	2.7745		4.9836	4.8826	1.6544		3.0447	3.0178	1.7723	2.7923
Ultimate strain 1% HA particles															Ultimate strain 1% HA particles
	EXP 1				EXP 2				EXP 5							EXP 1				EXP 2				EXP 5
Control	107	92	101		83	116	100		98	82	119				Control	0.1843	0.1593	0.1743		0.1307	0.1822	0.1572		0.189	0.1581	0.2287
1% sHA	72				96	123	118		100	93	133				1% sHA	0.1242				0.1508	0.1923	0.1846		0.1916	0.1785	0.2555
1% mHA	97	126	90		126	91	133		89	79	82	116			1% mHA	0.1681	0.2167	0.1553		0.1976	0.1431	0.2082		0.1704	0.1507	0.1575	0.223
Normalised data to mean of control (Fig 4C)
Ultimate stress 5% HA particles															Ultimate stress 5% HA particles
	EXP 3				EXP 4					EXP 5						EXP 3				EXP 4					EXP 5
Control	83	101	117		92	97	82	130		128	105	67			Control	0.1534	0.1866	0.2164		0.2268	0.2386	0.2016	0.3203		0.856	0.701	0.4501
5% sHA	21	18	25		36	86	25			41	21	31	22		5% sHA	0.0397	0.0328	0.0462		0.0898	0.2117	0.0612			0.2729	0.1392	0.2057	0.1493
5% mHA	20	25	23		29	48	52	42		47	40	36	23		5% mHA	0.0367	0.0458	0.0423		0.0724	0.1176	0.1285	0.1047		0.3149	0.2645	0.2404	0.1508
Stiffness 5% HA particles															Stiffness 5% HA particles
	EXP 3				EXP 4					EXP 5						EXP 3				EXP 4					EXP 5
Control	133	94	73		77	139	76	108		133	109	57			Control	2.3181	1.6486	1.2673		1.3409	2.4304	1.3265	1.8739		5.9145	4.8567	2.5405
5% sHA	25	15			70	89	29			77	27	57	19		5% sHA	0.4345	0.2694			1.2118	1.5514	0.5076			3.414	1.1804	2.5406	0.8493
5% mHA	16	17	19		55	39	62	50		75	37	32	18		5% mHA	0.2721	0.2933	0.3323		0.965	0.6856	1.0762	0.8737		3.3059	1.6429	1.4201	0.7777
Ultimate strain 5% HA particles															Ultimate strain 5% HA particles
	EXP 3				EXP 4					EXP 5						EXP 3				EXP 4					EXP 5
Control	50	120	130		129	84	96	91		98	82	119			Control	0.0626	0.1514	0.1638		0.2306	0.1499	0.1706	0.1616		0.189	0.1581	0.2287
5% sHA	96	187			58	77	73			56	77	62	80		5% sHA	0.1214	0.2355			0.1041	0.1365	0.1306			0.1071	0.148	0.1198	0.1543
5% mHA	168	228	173		64	92	76	82		65	78	105	90		5% mHA	0.2121	0.2866	0.2173		0.1133	0.1643	0.1347	0.1456		0.1253	0.1506	0.2009	0.1727

## Sheet: Figure 5 data
Area (Fig. 5A)							Correlation to stiffness (Fig 5B)			Correlation to UTS (Fig. 5C)
Control	sHA 1%	sHA 5%	mHA 1%	mHA 5%			Normalised area	Normalised stiffness		Normalised area	Normalised UTS
0.798707	1.0539	1.90147	1.18271	2.12133		Control	0.798707	1.06094		0.798707	1.11202
1.20637	1.47426	1.96096	1.41597	1.77084		Control	1.20637	0.739782		1.20637	0.741504
0.994922	0.888432	1.53916	1.28255	1.95097		Control	0.994922	1.19928		0.994922	1.14648
0.963898	1.3553	1.63528	1.09553	1.81304		mHA1%	1.18271	1.19928		1.18271	0.546334
1.01416	0.892722	1.06151	1.13011	1.60822		mHA1%	1.41597	0.450405		1.41597	0.528398
1.02194	0.95192	1.98639	1.27193	1.39789		mHA1%	1.28255	0.924227		1.28255	0.720264
1.13262	0.957787	1.39281	0.967636	1.3758		sHA1%	1.0539			1.0539
0.93251	1.28951	1.49095	0.927612	1.46839		sHA1%	1.47426			1.47426
0.934874		1.87269	1.51596	1.75115
1.14692		2.35074	1.10077	1.71762		Control	0.963898	1.3257		0.963898	0.903467
0.931004				2.30834		Control	1.01416	0.8562		1.01416	1.31685
0.94822						Control	1.02194	0.818095		1.02194	0.779687
0.973853						mHA1%	1.09553	1.08205		1.09553	1.22935
0.83967						mHA1%	1.13011	1.06012		1.13011	0.974609
1.05621						mHA1%	1.27193	0.359207		1.27193	0.652853
1.10412						sHA1%	0.888432	1.24083		0.888432	1.16809
						sHA1%	1.3553	0.808932		1.3553	1.24786
						sHA1%	0.892722	0.793929		0.892722	1.44045
						Control	1.13262	1.32868		1.13262	0.827103
						Control	0.93251	0.944937		0.93251	1.00611
						Control	0.934874	0.726385		0.934874	1.16679
						mHA5%	2.12133	0.155961		2.12133	0.197879
						mHA5%	1.77084	0.168112		1.77084	0.246945
						mHA5%	1.95097	0.190466		1.95097	0.228073
						sHA5%	1.90147			1.90147	0.214055
						sHA5%	1.96096	0.249045		1.96096	0.176851
						sHA5%	1.53916	0.154413		1.53916	0.249101
						Control	1.14692	0.769339		1.14692	0.91887
						Control	0.931004	1.39444		0.931004	0.966677
						Control	0.94822	0.761077		0.94822	0.816773
						Control	0.973853	1.07515		0.973853	1.29768
						mHA5%	1.81304	0.553667		1.81304	0.293325
						mHA5%	1.60822	0.393362		1.60822	0.476451
						mHA5%	1.39789	0.617468		1.39789	0.520612
						mHA5%	1.3758	0.501284		1.3758	0.424187
						sHA5%	1.63528	0.695268		1.63528	0.363821
						sHA5%	1.06151	0.890113		1.06151	0.857693
						sHA5%	1.98639	0.291235		1.98639	0.247949
						Control	0.83967	1.33292		0.83967	1.27946
						Control	1.05621	1.09453		1.05621	1.04778
						Control	1.10412	0.572541		1.10412	0.672762
						mHA1%	0.967636	0.686171		0.967636	0.743311
						mHA1%	0.927612	0.680108		0.927612	0.720741
						mHA1%	1.51596	0.399416		1.51596	0.481142
						mHA1%	1.10077	0.629289		1.10077	0.789049
						sHA1%	0.95192	0.780689		0.95192	1.01818
						sHA1%	0.957787	0.69647		0.957787	0.904888
						sHA1%	1.28951	0.320064		1.28951	0.575607
						mHA5%	1.46839	0.745036		1.46839	0.470679
						mHA5%	1.75115	0.370253		1.75115	0.395347
						mHA5%	1.71762	0.320042		1.71762	0.359324
						mHA5%	2.30834	0.175267		2.30834	0.2254
						sHA5%	1.39281	0.769398		1.39281	0.407902
						sHA5%	1.49095	0.266022		1.49095	0.208061
						sHA5%	1.87269	0.572564		1.87269	0.307459
						sHA5%	2.35074	0.191403		2.35074	0.223158

[truncated: 2 more sheets: Figure 6 data, Figure 7 data]
